# Supplementary material for: Alternative polyadenylation drives oncogenic gene expression in pancreatic ductal adenocarcinoma
Source: Genome Res. 2020 Mar;30(3):347–60. doi: 10.1101/gr.257550.119 (PMC7111527; doi:10.1101/gr.257550.119)
Supplement: Supplemental Material [file supp_gr.257550.119_Supplemental_Code.zip]

Archive with 5 entries (5 files):
- GTExSampleInfo_Supplemental.csv
- Main_Figures_AllCode.zip
- Pre-process_code.zip
- README.pdf
- TCGA_PAADSampleInfo_Supplemental.csv
