# Supplementary material for: Alternative polyadenylation drives oncogenic gene expression in pancreatic ductal adenocarcinoma
Source: Genome Res. 2020 Mar;30(3):347–60. doi: 10.1101/gr.257550.119 (PMC7111527; doi:10.1101/gr.257550.119)
Supplement: Supplemental Material [file supp_gr.257550.119_Supplemental_Code.zip › GTExSampleInfo_Supplemental.csv]

Assay_Type	AssemblyName	AvgSpotLen	BioSample	Center_Name	DATASTORE_filetype	Experiment	InsertSize	Instrument	LibraryLayout	LibrarySelection	LibrarySource	Library_Name	LoadDate	MBases	MBytes	ReleaseDate	Run	SRA_Sample	Sample_Name	analyte_type	biospecimen_repository_sample_id	body_site	data_type	histological_type	instrument_name	is_tumor	lane	library_type	molecular_data_type	product_order	product_part_number	sex	submitted_subject_id	work_request	BioProject	Consent	DATASTORE_provider	Organism	Platform	SRA_Study	biospecimen_repository	gap_accession	study_design	study_name	Associated Patient ID
RNA-Seq	GCF_000001405.25	152	SAMN02464898	BI	sra	SRX404991	150	Illumina HiSeq 2000	PAIRED	cDNA	TRANSCRIPTOMIC	Solexa-151344	10/3/14	5887	2450	1/4/14	SRR1069352	SRS524220	GTEX-PWOO-0626-SM-48TZH	RNA:Total RNA	GTEX-PWOO-0626-SM-48TZH	Pancreas	RNA	Pancreas	SL-HDB	No	1	cDNAShotgunStrandAgnostic	RNA Seq (NGS)	PDO-636	P-RNA-0002	female	GTEX-PWOO	36106	PRJNA75899	GRU	ncbi	Homo sapiens	ILLUMINA	SRP012682	GTEx	phs000424	Cross-Sectional	Genotype-Tissue Expression (GTEx)	B1
RNA-Seq	GCF_000001405.25	152	SAMN02465489	BI	sra	SRX405530	150	Illumina HiSeq 2000	PAIRED	cDNA	TRANSCRIPTOMIC	Solexa-172645	10/3/14	5427	2362	1/4/14	SRR1070403	SRS524265	GTEX-WFON-0626-SM-4LVLX	RNA:Total RNA	GTEX-WFON-0626-SM-4LVLX	Pancreas	RNA	Pancreas	SL-HDK	No	1	cDNAShotgunStrandAgnostic	RNA Seq (NGS)	PDO-1560	P-RNA-0002	male	GTEX-WFON	36986	PRJNA75899	GRU	ncbi	Homo sapiens	ILLUMINA	SRP012682	GTEx	phs000424	Cross-Sectional	Genotype-Tissue Expression (GTEx)	B2
RNA-Seq	GCF_000001405.25	152	SAMN02465766	BI	sra	SRX405709	150	Illumina HiSeq 2000	PAIRED	cDNA	TRANSCRIPTOMIC	Solexa-157654	10/3/14	7765	3361	1/4/14	SRR1070764	SRS524280	GTEX-XYKS-1226-SM-4BRVI	RNA:Total RNA	GTEX-XYKS-1226-SM-4BRVI	Pancreas	RNA	Pancreas	SL-HAA	No	2	cDNAShotgunStrandAgnostic	RNA Seq (NGS)	PDO-948	P-RNA-0002	female	GTEX-XYKS	36188	PRJNA75899	GRU	ncbi	Homo sapiens	ILLUMINA	SRP012682	GTEx	phs000424	Cross-Sectional	Genotype-Tissue Expression (GTEx)	B3
RNA-Seq	GCA_000001405.13	152	SAMN02465878	BI	sra	SRX406095	150	Illumina HiSeq 2000	PAIRED	cDNA	TRANSCRIPTOMIC	Solexa-151368	10/3/14	5381	2297	1/4/14	SRR1071519	SRS524318	GTEX-Q2AH-0926-SM-48TZK	RNA:Total RNA	GTEX-Q2AH-0926-SM-48TZK	Pancreas	RNA	Pancreas	SL-HDB	No	1	cDNAShotgunStrandAgnostic	RNA Seq (NGS)	PDO-636	P-RNA-0002	male	GTEX-Q2AH	36106	PRJNA75899	GRU	ncbi	Homo sapiens	ILLUMINA	SRP012682	GTEx	phs000424	Cross-Sectional	Genotype-Tissue Expression (GTEx)	B4
RNA-Seq	GCF_000001405.25	152	SAMN02465226	BI	sra	SRX406338	400	Illumina HiSeq 2000	PAIRED	cDNA	TRANSCRIPTOMIC	Solexa-150422	10/3/14	4718	2028	1/4/14	SRR1072007	SRS524338	GTEX-QLQW-0326-SM-447A8	RNA:Total RNA	GTEX-QLQW-0326-SM-447A8	Pancreas	RNA	Pancreas	SL-HCC	No	1	cDNAShotgunStrandAgnostic	RNA Seq (NGS)	PDO-652	P-RNA-0002	male	GTEX-QLQW	35894	PRJNA75899	GRU	ncbi	Homo sapiens	ILLUMINA	SRP012682	GTEx	phs000424	Cross-Sectional	Genotype-Tissue Expression (GTEx)	B5
RNA-Seq	GCF_000001405.25	152	SAMN02466138	BI	sra	SRX406388	150	Illumina HiSeq 2000	PAIRED	cDNA	TRANSCRIPTOMIC	Solexa-156019	10/3/14	8272	3996	1/4/14	SRR1072104	SRS524342	GTEX-XMK1-0326-SM-4B652	RNA:Total RNA	GTEX-XMK1-0326-SM-4B652	Pancreas	RNA	Pancreas	SL-HDC	No	1	cDNAShotgunStrandAgnostic	Allele-Specific Expression	PDO-946	P-RNA-0002	male	GTEX-XMK1	36177	PRJNA75899	GRU	ncbi	Homo sapiens	ILLUMINA	SRP012682	GTEx	phs000424	Cross-Sectional	Genotype-Tissue Expression (GTEx)	B6
RNA-Seq	GCF_000001405.25	152	SAMN02465266	BI	sra	SRX406827	150	Illumina HiSeq 2000	PAIRED	cDNA	TRANSCRIPTOMIC	Solexa-172659	10/3/14	4734	2093	1/4/14	SRR1072972	SRS524378	GTEX-WFJO-0626-SM-4LVMC	RNA:Total RNA	GTEX-WFJO-0626-SM-4LVMC	Pancreas	RNA	Pancreas	SL-HDG	No	2	cDNAShotgunStrandAgnostic	RNA Seq (NGS)	PDO-1560	P-RNA-0002	male	GTEX-WFJO	36986	PRJNA75899	GRU	ncbi	Homo sapiens	ILLUMINA	SRP012682	GTEx	phs000424	Cross-Sectional	Genotype-Tissue Expression (GTEx)	B7
RNA-Seq	GCA_000001405.13	152	SAMN02464793	BI	sra	SRX406855	150	Illumina HiSeq 2000	PAIRED	cDNA	TRANSCRIPTOMIC	Solexa-159536	10/3/14	4444	1978	1/4/14	SRR1073021	SRS524380	GTEX-T8EM-0826-SM-4DM76	RNA:Total RNA	GTEX-T8EM-0826-SM-4DM76	Pancreas	RNA	Pancreas	SL-HBU	No	1	cDNAShotgunStrandAgnostic	RNA Seq (NGS)	PDO-1036	P-RNA-0002	male	GTEX-T8EM	36297	PRJNA75899	GRU	ncbi	Homo sapiens	ILLUMINA	SRP012682	GTEx	phs000424	Cross-Sectional	Genotype-Tissue Expression (GTEx)	B8
RNA-Seq	GCF_000001405.25	152	SAMN02464953	BI	sra	SRX406923	150	Illumina HiSeq 2000	PAIRED	cDNA	TRANSCRIPTOMIC	Solexa-150590	10/3/14	4865	2230	1/4/14	SRR1073167	SRS524386	GTEX-RM2N-0326-SM-48FD8	RNA:Total RNA	GTEX-RM2N-0326-SM-48FD8	Pancreas	RNA	Pancreas	SL-HDB	No	1	cDNAShotgunStrandAgnostic	RNA Seq (NGS)	PDO-654	P-RNA-0002	male	GTEX-RM2N	36076	PRJNA75899	GRU	ncbi	Homo sapiens	ILLUMINA	SRP012682	GTEx	phs000424	Cross-Sectional	Genotype-Tissue Expression (GTEx)	B9
RNA-Seq	GCF_000001405.25	152	SAMN02465843	BI	sra	SRX407386	150	Illumina HiSeq 2000	PAIRED	cDNA	TRANSCRIPTOMIC	Solexa-172685	10/3/14	5135	2240	1/5/14	SRR1073991	SRS524417	GTEX-WFG8-0326-SM-4LVN4	RNA:Total RNA	GTEX-WFG8-0326-SM-4LVN4	Pancreas	RNA	Pancreas	SL-HDM	No	2	cDNAShotgunStrandAgnostic	Allele-Specific Expression	PDO-1560	P-RNA-0002	male	GTEX-WFG8	36986	PRJNA75899	GRU	ncbi	Homo sapiens	ILLUMINA	SRP012682	GTEx	phs000424	Cross-Sectional	Genotype-Tissue Expression (GTEx)	B10
RNA-Seq	GCF_000001405.25	152	SAMN02466074	BI	sra	SRX407427	150	Illumina HiSeq 2000	PAIRED	cDNA	TRANSCRIPTOMIC	Solexa-172674	10/3/14	4643	2070	1/5/14	SRR1074090	SRS524421	GTEX-WH7G-0826-SM-4LVMR	RNA:Total RNA	GTEX-WH7G-0826-SM-4LVMR	Pancreas	RNA	Pancreas	SL-HDG	No	2	cDNAShotgunStrandAgnostic	Allele-Specific Expression	PDO-1560	P-RNA-0002	male	GTEX-WH7G	36986	PRJNA75899	GRU	ncbi	Homo sapiens	ILLUMINA	SRP012682	GTEx	phs000424	Cross-Sectional	Genotype-Tissue Expression (GTEx)	B11
RNA-Seq	GCF_000001405.25	152	SAMN02465493	BI	sra	SRX407577	150	Illumina HiSeq 2000	PAIRED	cDNA	TRANSCRIPTOMIC	Solexa-156020	10/3/14	6817	3245	1/5/14	SRR1074385	SRS524433	GTEX-XPVG-0326-SM-4B653	RNA:Total RNA	GTEX-XPVG-0326-SM-4B653	Pancreas	RNA	Pancreas	SL-HDD	No	1	cDNAShotgunStrandAgnostic	Allele-Specific Expression	PDO-946	P-RNA-0002	male	GTEX-XPVG	36177	PRJNA75899	GRU	ncbi	Homo sapiens	ILLUMINA	SRP012682	GTEx	phs000424	Cross-Sectional	Genotype-Tissue Expression (GTEx)	B12
RNA-Seq	GCA_000001405.13	152	SAMN02465962	BI	sra	SRX407981	150	Illumina HiSeq 2000	PAIRED	cDNA	TRANSCRIPTOMIC	Solexa-159548	10/3/14	4561	1991	1/5/14	SRR1075174	SRS524467	GTEX-T5JW-0226-SM-4DM7I	RNA:Total RNA	GTEX-T5JW-0226-SM-4DM7I	Pancreas	RNA	Pancreas	SL-HDK	No	1	cDNAShotgunStrandAgnostic	Allele-Specific Expression	PDO-1036	P-RNA-0002	female	GTEX-T5JW	36297	PRJNA75899	GRU	ncbi	Homo sapiens	ILLUMINA	SRP012682	GTEx	phs000424	Cross-Sectional	Genotype-Tissue Expression (GTEx)	B13
RNA-Seq	GCA_000001405.13	152	SAMN02465146	BI	sra	SRX408067	150	Illumina HiSeq 2000	PAIRED	cDNA	TRANSCRIPTOMIC	Solexa-154196	10/3/14	6300	2822	1/5/14	SRR1075336	SRS524474	GTEX-S4P3-0626-SM-4AD59	RNA:Total RNA	GTEX-S4P3-0626-SM-4AD59	Pancreas	RNA	Pancreas	SL-HDC	No	1	cDNAShotgunStrandAgnostic	Allele-Specific Expression	PDO-893	P-RNA-0002	female	GTEX-S4P3	36136	PRJNA75899	GRU	ncbi	Homo sapiens	ILLUMINA	SRP012682	GTEx	phs000424	Cross-Sectional	Genotype-Tissue Expression (GTEx)	B14
RNA-Seq	GCF_000001405.25	152	SAMN02465728	BI	sra	SRX408537	150	Illumina HiSeq 2000	PAIRED	cDNA	TRANSCRIPTOMIC	Solexa-151369	10/3/14	5275	2253	1/5/14	SRR1076244	SRS524524	GTEX-PX3G-1026-SM-48TZW	RNA:Total RNA	GTEX-PX3G-1026-SM-48TZW	Pancreas	RNA	Pancreas	SL-HCC	No	1	cDNAShotgunStrandAgnostic	RNA Seq (NGS)	PDO-636	P-RNA-0002	female	GTEX-PX3G	36106	PRJNA75899	GRU	ncbi	Homo sapiens	ILLUMINA	SRP012682	GTEx	phs000424	Cross-Sectional	Genotype-Tissue Expression (GTEx)	B15
RNA-Seq	GCF_000001405.25	152	SAMN02465735	BI	sra	SRX408859	150	Illumina HiSeq 2000	PAIRED	cDNA	TRANSCRIPTOMIC	Solexa-154168	10/3/14	7370	3337	1/5/14	SRR1076868	SRS524552	GTEX-S3XE-0526-SM-4AD4G	RNA:Total RNA	GTEX-S3XE-0526-SM-4AD4G	Pancreas	RNA	Pancreas	SL-HBS	No	2	cDNAShotgunStrandAgnostic	RNA Seq (NGS)	PDO-893	P-RNA-0002	male	GTEX-S3XE	36136	PRJNA75899	GRU	ncbi	Homo sapiens	ILLUMINA	SRP012682	GTEx	phs000424	Cross-Sectional	Genotype-Tissue Expression (GTEx)	B16
RNA-Seq	GCF_000001405.25	152	SAMN02465574	BI	sra	SRX409463	150	Illumina HiSeq 2000	PAIRED	cDNA	TRANSCRIPTOMIC	Solexa-150975	10/3/14	4891	2085	1/5/14	SRR1078066	SRS524606	GTEX-OOBK-1026-SM-48TC2	RNA:Total RNA	GTEX-OOBK-1026-SM-48TC2	Pancreas	RNA	Pancreas	SL-HAA	No	2	cDNAShotgunStrandAgnostic	RNA Seq (NGS)	PDO-635	P-RNA-0002	male	GTEX-OOBK	36107	PRJNA75899	GRU	ncbi	Homo sapiens	ILLUMINA	SRP012682	GTEx	phs000424	Cross-Sectional	Genotype-Tissue Expression (GTEx)	B17
RNA-Seq	GCF_000001405.25	152	SAMN02464912	BI	sra	SRX410326	150	Illumina HiSeq 2000	PAIRED	cDNA	TRANSCRIPTOMIC	Solexa-156725	10/3/14	6205	2730	1/5/14	SRR1079754	SRS524678	GTEX-XQ8I-1926-SM-4BOOK	RNA:Total RNA	GTEX-XQ8I-1926-SM-4BOOK	Pancreas	RNA	Pancreas	SL-HAC	No	2	cDNAShotgunStrandAgnostic	RNA Seq (NGS)	PDO-947	P-RNA-0002	male	GTEX-XQ8I	36179	PRJNA75899	GRU	ncbi	Homo sapiens	ILLUMINA	SRP012682	GTEx	phs000424	Cross-Sectional	Genotype-Tissue Expression (GTEx)	B18
RNA-Seq	GCF_000001405.25	152	SAMN02465447	BI	sra	SRX410768	150	Illumina HiSeq 2000	PAIRED	cDNA	TRANSCRIPTOMIC	Solexa-151322	10/3/14	4628	1973	1/5/14	SRR1080624	SRS524716	GTEX-Q2AI-0426-SM-48U13	RNA:Total RNA	GTEX-Q2AI-0426-SM-48U13	Pancreas	RNA	Pancreas	SL-HDD	No	1	cDNAShotgunStrandAgnostic	Allele-Specific Expression	PDO-636	P-RNA-0002	male	GTEX-Q2AI	36106	PRJNA75899	GRU	ncbi	Homo sapiens	ILLUMINA	SRP012682	GTEx	phs000424	Cross-Sectional	Genotype-Tissue Expression (GTEx)	B19
RNA-Seq	GCF_000001405.25	152	SAMN02465023	BI	sra	SRX411511	400	Illumina HiSeq 2000	PAIRED	cDNA	TRANSCRIPTOMIC	Solexa-150473	10/3/14	4644	1979	1/5/14	SRR1082080	SRS524779	GTEX-QV31-0226-SM-447BO	RNA:Total RNA	GTEX-QV31-0226-SM-447BO	Pancreas	RNA	Pancreas	SL-HAE	No	1	cDNAShotgunStrandAgnostic	RNA Seq (NGS)	PDO-652	P-RNA-0002	male	GTEX-QV31	35894	PRJNA75899	GRU	ncbi	Homo sapiens	ILLUMINA	SRP012682	GTEx	phs000424	Cross-Sectional	Genotype-Tissue Expression (GTEx)	B20
RNA-Seq	GCA_000001405.13	152	SAMN02465204	BI	sra	SRX411748	400	Illumina HiSeq 2000	PAIRED	cDNA	TRANSCRIPTOMIC	Solexa-150427	10/3/14	4527	1971	1/5/14	SRR1082544	SRS524804	GTEX-QEL4-1326-SM-447AD	RNA:Total RNA	GTEX-QEL4-1326-SM-447AD	Pancreas	RNA	Pancreas	SL-HCB	No	1	cDNAShotgunStrandAgnostic	RNA Seq (NGS)	PDO-652	P-RNA-0002	male	GTEX-QEL4	35894	PRJNA75899	GRU	ncbi	Homo sapiens	ILLUMINA	SRP012682	GTEx	phs000424	Cross-Sectional	Genotype-Tissue Expression (GTEx)	B21
RNA-Seq	GCF_000001405.25	152	SAMN02465506	BI	sra	SRX412649	150	Illumina HiSeq 2000	PAIRED	cDNA	TRANSCRIPTOMIC	Solexa-151240	10/3/14	5088	2305	1/5/14	SRR1084323	SRS524878	GTEX-X5EB-0526-SM-46MVP	RNA:Total RNA	GTEX-X5EB-0526-SM-46MVP	Pancreas	RNA	Pancreas	SL-HAA	No	1	cDNAShotgunStrandAgnostic	RNA Seq (NGS)	PDO-663	P-RNA-0002	male	GTEX-X5EB	35923	PRJNA75899	GRU	ncbi	Homo sapiens	ILLUMINA	SRP012682	GTEx	phs000424	Cross-Sectional	Genotype-Tissue Expression (GTEx)	B22
RNA-Seq	GCF_000001405.25	152	SAMN02464880	BI	sra	SRX413087	400	Illumina HiSeq 2000	PAIRED	cDNA	TRANSCRIPTOMIC	Solexa-150466	10/3/14	4634	1965	1/5/14	SRR1085187	SRS524914	GTEX-QESD-0226-SM-447BH	RNA:Total RNA	GTEX-QESD-0226-SM-447BH	Pancreas	RNA	Pancreas	SL-HCB	No	1	cDNAShotgunStrandAgnostic	RNA Seq (NGS)	PDO-652	P-RNA-0002	male	GTEX-QESD	35894	PRJNA75899	GRU	ncbi	Homo sapiens	ILLUMINA	SRP012682	GTEx	phs000424	Cross-Sectional	Genotype-Tissue Expression (GTEx)	B23
RNA-Seq	GCF_000001405.25	152	SAMN02464809	BI	sra	SRX413147	150	Illumina HiSeq 2000	PAIRED	cDNA	TRANSCRIPTOMIC	Solexa-169496	10/3/14	5668	2714	1/5/14	SRR1085310	SRS524919	GTEX-V955-0326-SM-4JBGV	RNA:Total RNA	GTEX-V955-0326-SM-4JBGV	Pancreas	RNA	Pancreas	SL-HDM	No	1	cDNAShotgunStrandAgnostic	RNA Seq (NGS)	PDO-1498	P-RNA-0002	male	GTEX-V955	36869	PRJNA75899	GRU	ncbi	Homo sapiens	ILLUMINA	SRP012682	GTEx	phs000424	Cross-Sectional	Genotype-Tissue Expression (GTEx)	B24
RNA-Seq	GCF_000001405.25	152	SAMN02465712	BI	sra	SRX413529	150	Illumina HiSeq 2000	PAIRED	cDNA	TRANSCRIPTOMIC	Solexa-151365	10/3/14	5061	2126	1/5/14	SRR1086070	SRS524951	GTEX-QCQG-0426-SM-48U29	RNA:Total RNA	GTEX-QCQG-0426-SM-48U29	Pancreas	RNA	Pancreas	SL-HCC	No	2	cDNAShotgunStrandAgnostic	Allele-Specific Expression	PDO-636	P-RNA-0002	female	GTEX-QCQG	36106	PRJNA75899	GRU	ncbi	Homo sapiens	ILLUMINA	SRP012682	GTEx	phs000424	Cross-Sectional	Genotype-Tissue Expression (GTEx)	B25
RNA-Seq	GCA_000001405.13	152	SAMN02465656	BI	sra	SRX414369	150	Illumina HiSeq 2000	PAIRED	cDNA	TRANSCRIPTOMIC	Solexa-157662	10/4/14	6059	2870	1/5/14	SRR1087728	SRS525022	GTEX-XV7Q-0926-SM-4BRVQ	RNA:Total RNA	GTEX-XV7Q-0926-SM-4BRVQ	Pancreas	RNA	Pancreas	SL-HCC	No	1	cDNAShotgunStrandAgnostic	Allele-Specific Expression	PDO-948	P-RNA-0002	female	GTEX-XV7Q	36188	PRJNA75899	GRU	ncbi	Homo sapiens	ILLUMINA	SRP012682	GTEx	phs000424	Cross-Sectional	Genotype-Tissue Expression (GTEx)	B26
RNA-Seq	GCF_000001405.25	152	SAMN02466150	BI	sra	SRX414678	150	Illumina HiSeq 2000	PAIRED	cDNA	TRANSCRIPTOMIC	Solexa-156000	10/3/14	5775	2770	1/6/14	SRR1088291	SRS525082	GTEX-S95S-0726-SM-4B64H	RNA:Total RNA	GTEX-S95S-0726-SM-4B64H	Pancreas	RNA	Pancreas	SL-HDD	No	1	cDNAShotgunStrandAgnostic	Allele-Specific Expression	PDO-946	P-RNA-0002	male	GTEX-S95S	36177	PRJNA75899	GRU	ncbi	Homo sapiens	ILLUMINA	SRP012682	GTEx	phs000424	Cross-Sectional	Genotype-Tissue Expression (GTEx)	B27
RNA-Seq	GCF_000001405.25	152	SAMN02465523	BI	sra	SRX414741	150	Illumina HiSeq 2000	PAIRED	cDNA	TRANSCRIPTOMIC	Solexa-157704	10/3/14	5138	2409	1/6/14	SRR1088413	SRS525087	GTEX-SE5C-0326-SM-4BRWX	RNA:Total RNA	GTEX-SE5C-0326-SM-4BRWX	Pancreas	RNA	Pancreas	SL-HDC	No	1	cDNAShotgunStrandAgnostic	Allele-Specific Expression	PDO-948	P-RNA-0002	female	GTEX-SE5C	36188	PRJNA75899	GRU	ncbi	Homo sapiens	ILLUMINA	SRP012682	GTEx	phs000424	Cross-Sectional	Genotype-Tissue Expression (GTEx)	B28
RNA-Seq	GCF_000001405.25	152	SAMN02465433	BI	sra	SRX414810	150	Illumina HiSeq 2000	PAIRED	cDNA	TRANSCRIPTOMIC	Solexa-159858	10/3/14	5573	2684	1/6/14	SRR1088537	SRS525092	GTEX-TMMY-1326-SM-4DXU9	RNA:Total RNA	GTEX-TMMY-1326-SM-4DXU9	Pancreas	RNA	Pancreas	SL-HDF	No	2	cDNAShotgunStrandAgnostic	RNA Seq (NGS)	PDO-1037	P-RNA-0002	female	GTEX-TMMY	36298	PRJNA75899	GRU	ncbi	Homo sapiens	ILLUMINA	SRP012682	GTEx	phs000424	Cross-Sectional	Genotype-Tissue Expression (GTEx)	B29
RNA-Seq	GCA_000001405.13	152	SAMN02466003	BI	sra	SRX415263	150	Illumina HiSeq 2000	PAIRED	cDNA	TRANSCRIPTOMIC	Solexa-154231	10/4/14	4656	2071	1/6/14	SRR1089537	SRS525141	GTEX-S33H-1226-SM-4AD69	RNA:Total RNA	GTEX-S33H-1226-SM-4AD69	Pancreas	RNA	Pancreas	SL-HBV	No	2	cDNAShotgunStrandAgnostic	Allele-Specific Expression	PDO-893	P-RNA-0002	male	GTEX-S33H	36136	PRJNA75899	GRU	ncbi	Homo sapiens	ILLUMINA	SRP012682	GTEx	phs000424	Cross-Sectional	Genotype-Tissue Expression (GTEx)	B30
RNA-Seq	GCA_000001405.13	152	SAMN02465364	BI	sra	SRX415362	150	Illumina HiSeq 2000	PAIRED	cDNA	TRANSCRIPTOMIC	Solexa-150639	10/4/14	6186	2821	1/6/14	SRR1089688	SRS525175	GTEX-R53T-0426-SM-48FEM	RNA:Total RNA	GTEX-R53T-0426-SM-48FEM	Pancreas	RNA	Pancreas	SL-HAC	No	2	cDNAShotgunStrandAgnostic	Allele-Specific Expression	PDO-654	P-RNA-0002	female	GTEX-R53T	36076	PRJNA75899	GRU	ncbi	Homo sapiens	ILLUMINA	SRP012682	GTEx	phs000424	Cross-Sectional	Genotype-Tissue Expression (GTEx)	B31
RNA-Seq	GCA_000001405.13	152	SAMN02465741	BI	sra	SRX416038	400	Illumina HiSeq 2000	PAIRED	cDNA	TRANSCRIPTOMIC	Solexa-150800	10/4/14	5664	2655	1/6/14	SRR1091032	SRS525240	GTEX-RWS6-1126-SM-47JXC	RNA:Total RNA	GTEX-RWS6-1126-SM-47JXC	Pancreas	RNA	Pancreas	SL-HBR	No	1	cDNAShotgunStrandAgnostic	RNA Seq (NGS)	PDO-748	P-RNA-0002	female	GTEX-RWS6	35983	PRJNA75899	GRU	ncbi	Homo sapiens	ILLUMINA	SRP012682	GTEx	phs000424	Cross-Sectional	Genotype-Tissue Expression (GTEx)	B32
RNA-Seq	GCA_000001405.13	152	SAMN02464752	BI	sra	SRX416107	150	Illumina HiSeq 2000	PAIRED	cDNA	TRANSCRIPTOMIC	Solexa-159873	10/4/14	4399	2106	1/6/14	SRR1091144	SRS525257	GTEX-TKQ2-0426-SM-4DXUO	RNA:Total RNA	GTEX-TKQ2-0426-SM-4DXUO	Pancreas	RNA	Pancreas	SL-HDH	No	1	cDNAShotgunStrandAgnostic	Allele-Specific Expression	PDO-1037	P-RNA-0002	male	GTEX-TKQ2	36298	PRJNA75899	GRU	ncbi	Homo sapiens	ILLUMINA	SRP012682	GTEx	phs000424	Cross-Sectional	Genotype-Tissue Expression (GTEx)	B33
RNA-Seq	GCF_000001405.25	152	SAMN02465093	BI	sra	SRX417011	150	Illumina HiSeq 2000	PAIRED	cDNA	TRANSCRIPTOMIC	Solexa-159492	10/3/14	4859	2137	1/6/14	SRR1092937	SRS525336	GTEX-SUCS-1426-SM-4DM5W	RNA:Total RNA	GTEX-SUCS-1426-SM-4DM5W	Pancreas	RNA	Pancreas	SL-HAN	No	1	cDNAShotgunStrandAgnostic	RNA Seq (NGS)	PDO-1036	P-RNA-0002	male	GTEX-SUCS	36297	PRJNA75899	GRU	ncbi	Homo sapiens	ILLUMINA	SRP012682	GTEx	phs000424	Cross-Sectional	Genotype-Tissue Expression (GTEx)	B34
RNA-Seq	GCF_000001405.25	152	SAMN02464742	BI	sra	SRX417218	300	Illumina HiSeq 2000	PAIRED	cDNA	TRANSCRIPTOMIC	Solexa-156740	10/3/14	4248	1866	1/6/14	SRR1093340	SRS525354	GTEX-XUW1-1726-SM-4BOOZ	RNA:Total RNA	GTEX-XUW1-1726-SM-4BOOZ	Pancreas	RNA	Pancreas	SL-HDG	No	2	cDNAShotgunStrandAgnostic	Allele-Specific Expression	PDO-947	P-RNA-0002	female	GTEX-XUW1	36179	PRJNA75899	GRU	ncbi	Homo sapiens	ILLUMINA	SRP012682	GTEx	phs000424	Cross-Sectional	Genotype-Tissue Expression (GTEx)	B35
RNA-Seq	GCA_000001405.13	152	SAMN02465292	BI	sra	SRX417267	150	Illumina HiSeq 2000	PAIRED	cDNA	TRANSCRIPTOMIC	Solexa-151356	10/4/14	5559	2365	1/6/14	SRR1093434	SRS525358	GTEX-QDVJ-1226-SM-48U1V	RNA:Total RNA	GTEX-QDVJ-1226-SM-48U1V	Pancreas	RNA	Pancreas	SL-HBU	No	2	cDNAShotgunStrandAgnostic	Allele-Specific Expression	PDO-636	P-RNA-0002	male	GTEX-QDVJ	36106	PRJNA75899	GRU	ncbi	Homo sapiens	ILLUMINA	SRP012682	GTEx	phs000424	Cross-Sectional	Genotype-Tissue Expression (GTEx)	B36
RNA-Seq	GCA_000001405.13	152	SAMN02465178	BI	sra	SRX417341	150	Illumina HiSeq 2000	PAIRED	cDNA	TRANSCRIPTOMIC	Solexa-151007	10/4/14	4628	1984	1/6/14	SRR1093577	SRS525364	GTEX-PSDG-1526-SM-48TCY	RNA:Total RNA	GTEX-PSDG-1526-SM-48TCY	Pancreas	RNA	Pancreas	SL-HDB	No	1	cDNAShotgunStrandAgnostic	RNA Seq (NGS)	PDO-635	P-RNA-0002	male	GTEX-PSDG	36107	PRJNA75899	GRU	ncbi	Homo sapiens	ILLUMINA	SRP012682	GTEx	phs000424	Cross-Sectional	Genotype-Tissue Expression (GTEx)	B37
RNA-Seq	GCF_000001405.25	152	SAMN02464745	BI	sra	SRX418542	150	Illumina HiSeq 2000	PAIRED	cDNA	TRANSCRIPTOMIC	Solexa-157647	10/3/14	6182	2938	1/6/14	SRR1095407	SRS525983	GTEX-XXEK-1726-SM-4BRVB	RNA:Total RNA	GTEX-XXEK-1726-SM-4BRVB	Pancreas	RNA	Pancreas	SL-HCC	No	2	cDNAShotgunStrandAgnostic	Allele-Specific Expression	PDO-948	P-RNA-0002	male	GTEX-XXEK	36188	PRJNA75899	GRU	ncbi	Homo sapiens	ILLUMINA	SRP012682	GTEx	phs000424	Cross-Sectional	Genotype-Tissue Expression (GTEx)	B38
RNA-Seq	GCF_000001405.25	152	SAMN02466151	BI	sra	SRX418582	150	Illumina HiSeq 2000	PAIRED	cDNA	TRANSCRIPTOMIC	Solexa-154222	10/3/14	5719	2517	1/6/14	SRR1095479	SRS525986	GTEX-S32W-0826-SM-4AD5Z	RNA:Total RNA	GTEX-S32W-0826-SM-4AD5Z	Pancreas	RNA	Pancreas	SL-HDB	No	2	cDNAShotgunStrandAgnostic	Allele-Specific Expression	PDO-893	P-RNA-0002	female	GTEX-S32W	36136	PRJNA75899	GRU	ncbi	Homo sapiens	ILLUMINA	SRP012682	GTEx	phs000424	Cross-Sectional	Genotype-Tissue Expression (GTEx)	B39
RNA-Seq	GCA_000001405.13	152	SAMN02465122	BI	sra	SRX418671	150	Illumina HiSeq 2000	PAIRED	cDNA	TRANSCRIPTOMIC	Solexa-171568	10/4/14	5873	2859	1/6/14	SRR1095651	SRS525993	GTEX-VJYA-0826-SM-4KL1M	RNA:Total RNA	GTEX-VJYA-0826-SM-4KL1M	Pancreas	RNA	Pancreas	SL-HDH	No	2	cDNAShotgunStrandAgnostic	Allele-Specific Expression	PDO-1557	P-RNA-0002	male	GTEX-VJYA	36967	PRJNA75899	GRU	ncbi	Homo sapiens	ILLUMINA	SRP012682	GTEx	phs000424	Cross-Sectional	Genotype-Tissue Expression (GTEx)	B40
RNA-Seq	GCF_000001405.25	152	SAMN02465725	BI	sra	SRX419745	150	Illumina HiSeq 2000	PAIRED	cDNA	TRANSCRIPTOMIC	Solexa-150604	10/3/14	5181	2374	1/6/14	SRR1097777	SRS526101	GTEX-R55G-0326-SM-48FDM	RNA:Total RNA	GTEX-R55G-0326-SM-48FDM	Pancreas	RNA	Pancreas	SL-HDC	No	2	cDNAShotgunStrandAgnostic	Allele-Specific Expression	PDO-654	P-RNA-0002	female	GTEX-R55G	36076	PRJNA75899	GRU	ncbi	Homo sapiens	ILLUMINA	SRP012682	GTEx	phs000424	Cross-Sectional	Genotype-Tissue Expression (GTEx)	B41
RNA-Seq	GCA_000001405.13	152	SAMN02465809	BI	sra	SRX419806	400	Illumina HiSeq 2000	PAIRED	cDNA	TRANSCRIPTOMIC	Solexa-150826	10/4/14	6079	2822	1/6/14	SRR1097883	SRS526116	GTEX-XBED-0226-SM-47JY8	RNA:Total RNA	GTEX-XBED-0226-SM-47JY8	Pancreas	RNA	Pancreas	SL-HBR	No	1	cDNAShotgunStrandAgnostic	RNA Seq (NGS)	PDO-748	P-RNA-0002	male	GTEX-XBED	35983	PRJNA75899	GRU	ncbi	Homo sapiens	ILLUMINA	SRP012682	GTEx	phs000424	Cross-Sectional	Genotype-Tissue Expression (GTEx)	B42
RNA-Seq	GCA_000001405.13	152	SAMN02465662	BI	sra	SRX419962	150	Illumina HiSeq 2000	PAIRED	cDNA	TRANSCRIPTOMIC	Solexa-150640	10/4/14	5608	2559	1/6/14	SRR1098192	SRS526129	GTEX-R55D-1426-SM-48FEN	RNA:Total RNA	GTEX-R55D-1426-SM-48FEN	Pancreas	RNA	Pancreas	SL-HBR	No	1	cDNAShotgunStrandAgnostic	RNA Seq (NGS)	PDO-654	P-RNA-0002	male	GTEX-R55D	36076	PRJNA75899	GRU	ncbi	Homo sapiens	ILLUMINA	SRP012682	GTEx	phs000424	Cross-Sectional	Genotype-Tissue Expression (GTEx)	B43
RNA-Seq	GCA_000001405.13	152	SAMN02465481	BI	sra	SRX420133	150	Illumina HiSeq 2000	PAIRED	cDNA	TRANSCRIPTOMIC	Solexa-157707	10/4/14	6088	2887	1/6/14	SRR1098543	SRS526144	GTEX-SIU7-0926-SM-4BRX1	RNA:Total RNA	GTEX-SIU7-0926-SM-4BRX1	Pancreas	RNA	Pancreas	SL-HAA	No	2	cDNAShotgunStrandAgnostic	Allele-Specific Expression	PDO-948	P-RNA-0002	male	GTEX-SIU7	36188	PRJNA75899	GRU	ncbi	Homo sapiens	ILLUMINA	SRP012682	GTEx	phs000424	Cross-Sectional	Genotype-Tissue Expression (GTEx)	B44
RNA-Seq	GCA_000001405.13	152	SAMN02466072	BI	sra	SRX420331	150	Illumina HiSeq 2000	PAIRED	cDNA	TRANSCRIPTOMIC	Solexa-169442	10/4/14	7090	3316	1/6/14	SRR1098928	SRS526160	GTEX-V1D1-0726-SM-4JBH7	RNA:Total RNA	GTEX-V1D1-0726-SM-4JBH7	Pancreas	RNA	Pancreas	SL-HDL	No	1	cDNAShotgunStrandAgnostic	Allele-Specific Expression	PDO-1498	P-RNA-0002	male	GTEX-V1D1	36869	PRJNA75899	GRU	ncbi	Homo sapiens	ILLUMINA	SRP012682	GTEx	phs000424	Cross-Sectional	Genotype-Tissue Expression (GTEx)	B45
RNA-Seq	GCF_000001405.25	152	SAMN02465592	BI	sra	SRX421104	150	Illumina HiSeq 2000	PAIRED	cDNA	TRANSCRIPTOMIC	Solexa-150978	10/3/14	4201	1782	1/6/14	SRR1099833	SRS526543	GTEX-PW2O-0826-SM-48TC5	RNA:Total RNA	GTEX-PW2O-0826-SM-48TC5	Pancreas	RNA	Pancreas	SL-HAA	No	2	cDNAShotgunStrandAgnostic	RNA Seq (NGS)	PDO-635	P-RNA-0002	male	GTEX-PW2O	36107	PRJNA75899	GRU	ncbi	Homo sapiens	ILLUMINA	SRP012682	GTEx	phs000424	Cross-Sectional	Genotype-Tissue Expression (GTEx)	B46
RNA-Seq	GCF_000001405.25	152	SAMN02465631	BI	sra	SRX421438	150	Illumina HiSeq 2000	PAIRED	cDNA	TRANSCRIPTOMIC	Solexa-172457	10/3/14	5592	2630	1/6/14	SRR1100800	SRS526580	GTEX-WFG7-0426-SM-4LMK5	RNA:Total RNA	GTEX-WFG7-0426-SM-4LMK5	Pancreas	RNA	Pancreas	SL-HDH	No	2	cDNAShotgunStrandAgnostic	RNA Seq (NGS)	PDO-1559	P-RNA-0002	male	GTEX-WFG7	36985	PRJNA75899	GRU	ncbi	Homo sapiens	ILLUMINA	SRP012682	GTEx	phs000424	Cross-Sectional	Genotype-Tissue Expression (GTEx)	B47
RNA-Seq	GCF_000001405.25	152	SAMN02465534	BI	sra	SRX421828	150	Illumina HiSeq 2000	PAIRED	cDNA	TRANSCRIPTOMIC	Solexa-151282	10/3/14	5504	2371	1/6/14	SRR1101542	SRS526640	GTEX-Q734-0426-SM-48TZX	RNA:Total RNA	GTEX-Q734-0426-SM-48TZX	Pancreas	RNA	Pancreas	SL-HDB	No	1	cDNAShotgunStrandAgnostic	RNA Seq (NGS)	PDO-636	P-RNA-0002	female	GTEX-Q734	36106	PRJNA75899	GRU	ncbi	Homo sapiens	ILLUMINA	SRP012682	GTEx	phs000424	Cross-Sectional	Genotype-Tissue Expression (GTEx)	B48
RNA-Seq	GCF_000001405.25	152	SAMN02465105	BI	sra	SRX434598	150	Illumina HiSeq 2000	PAIRED	cDNA	TRANSCRIPTOMIC	Solexa-159859	10/3/14	4808	2298	1/16/14	SRR1120363	SRS534678	GTEX-U4B1-0726-SM-4DXUA	RNA:Total RNA	GTEX-U4B1-0726-SM-4DXUA	Pancreas	RNA	Pancreas	SL-HDH	No	2	cDNAShotgunStrandAgnostic	RNA Seq (NGS)	PDO-1037	P-RNA-0002	male	GTEX-U4B1	36298	PRJNA75899	GRU	ncbi	Homo sapiens	ILLUMINA	SRP012682	GTEx	phs000424	Cross-Sectional	Genotype-Tissue Expression (GTEx)	B49
RNA-Seq	GCF_000001405.25	152	SAMN02789641	BI	sra	SRX557467	150	Illumina HiSeq 2000	PAIRED	cDNA	TRANSCRIPTOMIC	Solexa-215852	10/3/14	4970	2467	5/31/14	SRR1307808	SRS623835	GTEX-111CU-0526-SM-5EGHK	RNA:Total RNA	GTEX-111CU-0526-SM-5EGHK	Pancreas	RNA	Pancreas	SL-HDJ	No	2	cDNAShotgunStrandAgnostic	Allele-Specific Expression	PDO-2830	P-RNA-0002	male	GTEX-111CU	39959	PRJNA75899	GRU	ncbi	Homo sapiens	ILLUMINA	SRP012682	GTEx	phs000424	Cross-Sectional	Genotype-Tissue Expression (GTEx)	B50
RNA-Seq	GCF_000001405.25	152	SAMN02792243	BI	sra	SRX558231	150	Illumina HiSeq 2000	PAIRED	cDNA	TRANSCRIPTOMIC	Solexa-212894	10/3/14	5620	2704	5/31/14	SRR1309875	SRS623925	GTEX-11I78-0626-SM-5A5LZ	RNA:Total RNA	GTEX-11I78-0626-SM-5A5LZ	Pancreas	RNA	Pancreas	SL-HDD	No	1	cDNAShotgunStrandAgnostic	Allele-Specific Expression	PDO-2463	P-RNA-0002	female	GTEX-11I78	39180	PRJNA75899	GRU	ncbi	Homo sapiens	ILLUMINA	SRP012682	GTEx	phs000424	Cross-Sectional	Genotype-Tissue Expression (GTEx)	B51
RNA-Seq	GCF_000001405.25	152	SAMN02792843	BI	sra	SRX558585	150	Illumina HiSeq 2000	PAIRED	cDNA	TRANSCRIPTOMIC	Solexa-223682	10/3/14	7377	3647	6/1/14	SRR1310690	SRS623964	GTEX-11EQ9-1026-SM-5H134	RNA:Total RNA	GTEX-11EQ9-1026-SM-5H134	Pancreas	RNA	Pancreas	SL-HDE	No	1	cDNAShotgunStrandAgnostic	RNA Seq (NGS)	PDO-2894	P-RNA-0002	male	GTEX-11EQ9	40023	PRJNA75899	GRU	ncbi	Homo sapiens	ILLUMINA	SRP012682	GTEx	phs000424	Cross-Sectional	Genotype-Tissue Expression (GTEx)	B52
RNA-Seq	GCF_000001405.25	152	SAMN02788849	BI	sra	SRX559075	150	Illumina HiSeq 2000	PAIRED	cDNA	TRANSCRIPTOMIC	Solexa-215816	10/3/14	5748	2820	6/1/14	SRR1311752	SRS624018	GTEX-111YS-1226-SM-5EGGJ	RNA:Total RNA	GTEX-111YS-1226-SM-5EGGJ	Pancreas	RNA	Pancreas	SL-HDD	No	2	cDNAShotgunStrandAgnostic	Allele-Specific Expression	PDO-2830	P-RNA-0002	male	GTEX-111YS	39959	PRJNA75899	GRU	ncbi	Homo sapiens	ILLUMINA	SRP012682	GTEx	phs000424	Cross-Sectional	Genotype-Tissue Expression (GTEx)	B53
RNA-Seq	GCF_000001405.25	152	SAMN02789284	BI	sra	SRX561963	150	Illumina HiSeq 2000	PAIRED	cDNA	TRANSCRIPTOMIC	Solexa-212859	10/3/14	5798	2749	6/2/14	SRR1317387	SRS625347	GTEX-11ILO-1526-SM-5A5KZ	RNA:Total RNA	GTEX-11ILO-1526-SM-5A5KZ	Pancreas	RNA	Pancreas	SL-HBV	No	2	cDNAShotgunStrandAgnostic	RNA Seq (NGS)	PDO-2463	P-RNA-0002	female	GTEX-11ILO	39180	PRJNA75899	GRU	ncbi	Homo sapiens	ILLUMINA	SRP012682	GTEx	phs000424	Cross-Sectional	Genotype-Tissue Expression (GTEx)	B54
RNA-Seq	GCF_000001405.25	152	SAMN02790007	BI	sra	SRX562363	150	Illumina HiSeq 2000	PAIRED	cDNA	TRANSCRIPTOMIC	Solexa-212900	10/3/14	5982	2849	6/2/14	SRR1318503	SRS625420	GTEX-11LCK-0226-SM-5A5M6	RNA:Total RNA	GTEX-11LCK-0226-SM-5A5M6	Pancreas	RNA	Pancreas	SL-HDF	No	2	cDNAShotgunStrandAgnostic	Allele-Specific Expression	PDO-2463	P-RNA-0002	male	GTEX-11LCK	39180	PRJNA75899	GRU	ncbi	Homo sapiens	ILLUMINA	SRP012682	GTEx	phs000424	Cross-Sectional	Genotype-Tissue Expression (GTEx)	B55
RNA-Seq	GCF_000001405.25	152	SAMN02791966	BI	sra	SRX562609	150	Illumina HiSeq 2000	PAIRED	cDNA	TRANSCRIPTOMIC	Solexa-229382	10/3/14	7046	3518	6/3/14	SRR1319118	SRS625463	GTEX-13VXT-1226-SM-5LU3M	RNA:Total RNA	GTEX-13VXT-1226-SM-5LU3M	Pancreas	RNA	Pancreas	SL-HBS	No	4	cDNAShotgunStrandAgnostic	RNA Seq (NGS)	PDO-2917	P-RNA-0002	female	GTEX-13VXT	40038	PRJNA75899	GRU	ncbi	Homo sapiens	ILLUMINA	SRP012682	GTEx	phs000424	Cross-Sectional	Genotype-Tissue Expression (GTEx)	B56
RNA-Seq	GCF_000001405.25	152	SAMN02790124	BI	sra	SRX563697	150	Illumina HiSeq 2000	PAIRED	cDNA	TRANSCRIPTOMIC	Solexa-224525	10/3/14	5924	2907	6/3/14	SRR1321765	SRS625604	GTEX-1339X-1026-SM-5IFH5	RNA:Total RNA	GTEX-1339X-1026-SM-5IFH5	Pancreas	RNA	Pancreas	SL-HCC	No	1	cDNAShotgunStrandAgnostic	Allele-Specific Expression	PDO-2906	P-RNA-0002	male	GTEX-1339X	40027	PRJNA75899	GRU	ncbi	Homo sapiens	ILLUMINA	SRP012682	GTEx	phs000424	Cross-Sectional	Genotype-Tissue Expression (GTEx)	B57
RNA-Seq	GCF_000001405.25	152	SAMN02789489	BI	sra	SRX563788	150	Illumina HiSeq 2000	PAIRED	cDNA	TRANSCRIPTOMIC	Solexa-224829	10/3/14	6987	3645	6/3/14	SRR1322028	SRS625617	GTEX-13FTW-0526-SM-5IFIP	RNA:Total RNA	GTEX-13FTW-0526-SM-5IFIP	Pancreas	RNA	Pancreas	SL-HEH	No	3	cDNAShotgunStrandAgnostic	RNA Seq (NGS)	PDO-2905	P-RNA-0002	male	GTEX-13FTW	40043	PRJNA75899	GRU	ncbi	Homo sapiens	ILLUMINA	SRP012682	GTEx	phs000424	Cross-Sectional	Genotype-Tissue Expression (GTEx)	B58
RNA-Seq	GCF_000001405.25	152	SAMN02790468	BI	sra	SRX564063	150	Illumina HiSeq 2000	PAIRED	cDNA	TRANSCRIPTOMIC	Solexa-176200	10/3/14	4275	1946	6/3/14	SRR1322730	SRS625650	GTEX-QV44-0426-SM-4R1KF	RNA:Total RNA	GTEX-QV44-0426-SM-4R1KF	Pancreas	RNA	Pancreas	SL-HDB	No	1	cDNAShotgunStrandAgnostic	RNA Seq (NGS)	PDO-1689	P-RNA-0002	male	GTEX-QV44	37441	PRJNA75899	GRU	ncbi	Homo sapiens	ILLUMINA	SRP012682	GTEx	phs000424	Cross-Sectional	Genotype-Tissue Expression (GTEx)	B59
RNA-Seq	GCF_000001405.25	152	SAMN02792871	BI	sra	SRX564098	150	Illumina HiSeq 2000	PAIRED	cDNA	TRANSCRIPTOMIC	Solexa-189926	10/3/14	9506	5044	6/3/14	SRR1322816	SRS625654	GTEX-YF7O-1326-SM-4W1ZR	RNA:Total RNA	GTEX-YF7O-1326-SM-4W1ZR	Pancreas	RNA	Pancreas	SL-HEE	No	1	cDNAShotgunStrandAgnostic	Allele-Specific Expression	PDO-1950	P-RNA-0002	male	GTEX-YF7O	38026	PRJNA75899	GRU	ncbi	Homo sapiens	ILLUMINA	SRP012682	GTEx	phs000424	Cross-Sectional	Genotype-Tissue Expression (GTEx)	B60
RNA-Seq	GCF_000001405.25	152	SAMN02788682	BI	sra	SRX564594	150	Illumina HiSeq 2000	PAIRED	cDNA	TRANSCRIPTOMIC	Solexa-224711	10/3/14	7164	3962	6/3/14	SRR1324102	SRS625733	GTEX-13O61-2126-SM-5IJEO	RNA:Total RNA	GTEX-13O61-2126-SM-5IJEO	Pancreas	RNA	Pancreas	SL-HEE	No	5	cDNAShotgunStrandAgnostic	RNA Seq (NGS)	PDO-2908	P-RNA-0002	male	GTEX-13O61	40029	PRJNA75899	GRU	ncbi	Homo sapiens	ILLUMINA	SRP012682	GTEx	phs000424	Cross-Sectional	Genotype-Tissue Expression (GTEx)	B61
RNA-Seq	GCF_000001405.25	152	SAMN02791916	BI	sra	SRX564762	150	Illumina HiSeq 2000	PAIRED	cDNA	TRANSCRIPTOMIC	Solexa-179049	10/3/14	6267	2998	6/3/14	SRR1324519	SRS625753	GTEX-W5WG-0826-SM-4RGNE	RNA:Total RNA	GTEX-W5WG-0826-SM-4RGNE	Pancreas	RNA	Pancreas	SL-HDE	No	2	cDNAShotgunStrandAgnostic	RNA Seq (NGS)	PDO-1795	P-RNA-0002	female	GTEX-W5WG	37566	PRJNA75899	GRU	ncbi	Homo sapiens	ILLUMINA	SRP012682	GTEx	phs000424	Cross-Sectional	Genotype-Tissue Expression (GTEx)	B62
RNA-Seq	GCF_000001405.25	152	SAMN02790374	BI	sra	SRX565664	150	Illumina HiSeq 2000	PAIRED	cDNA	TRANSCRIPTOMIC	Solexa-215867	10/3/14	4956	2455	6/3/14	SRR1326020	SRS626215	GTEX-11VI4-0426-SM-5EGHZ	RNA:Total RNA	GTEX-11VI4-0426-SM-5EGHZ	Pancreas	RNA	Pancreas	SL-HDE	No	2	cDNAShotgunStrandAgnostic	Allele-Specific Expression	PDO-2830	P-RNA-0002	female	GTEX-11VI4	39959	PRJNA75899	GRU	ncbi	Homo sapiens	ILLUMINA	SRP012682	GTEx	phs000424	Cross-Sectional	Genotype-Tissue Expression (GTEx)	B63
RNA-Seq	GCF_000001405.25	152	SAMN02791215	BI	sra	SRX566410	150	Illumina HiSeq 2000	PAIRED	cDNA	TRANSCRIPTOMIC	Solexa-194603	10/3/14	6288	3145	6/3/14	SRR1327303	SRS626594	GTEX-YEC3-0626-SM-4YCFE	RNA:Total RNA	GTEX-YEC3-0626-SM-4YCFE	Pancreas	RNA	Pancreas	SL-HDH	No	2	cDNAShotgunStrandAgnostic	RNA Seq (NGS)	PDO-2214	P-RNA-0002	male	GTEX-YEC3	38568	PRJNA75899	GRU	ncbi	Homo sapiens	ILLUMINA	SRP012682	GTEx	phs000424	Cross-Sectional	Genotype-Tissue Expression (GTEx)	B64
RNA-Seq	GCF_000001405.25	152	SAMN02792959	BI	sra	SRX566650	150	Illumina HiSeq 2000	PAIRED	cDNA	TRANSCRIPTOMIC	Solexa-232497	10/3/14	6621	3284	6/3/14	SRR1327872	SRS626620	GTEX-146FQ-1526-SM-5Q5CX	RNA:Total RNA	GTEX-146FQ-1526-SM-5Q5CX	Pancreas	RNA	Pancreas	SL-HDH	No	1	cDNAShotgunStrandAgnostic	Allele-Specific Expression	PDO-3078	P-RNA-0002	male	GTEX-146FQ	40182	PRJNA75899	GRU	ncbi	Homo sapiens	ILLUMINA	SRP012682	GTEx	phs000424	Cross-Sectional	Genotype-Tissue Expression (GTEx)	B65
RNA-Seq	GCF_000001405.25	152	SAMN02791340	BI	sra	SRX567133	150	Illumina HiSeq 2000	PAIRED	cDNA	TRANSCRIPTOMIC	Solexa-208145	10/3/14	8096	4201	6/3/14	SRR1328738	SRS626828	GTEX-ZV7C-0726-SM-59HKH	RNA:Total RNA	GTEX-ZV7C-0726-SM-59HKH	Pancreas	RNA	Pancreas	SL-HDH	No	2	cDNAShotgunStrandAgnostic	Allele-Specific Expression	PDO-2455	P-RNA-0002	male	GTEX-ZV7C	39175	PRJNA75899	GRU	ncbi	Homo sapiens	ILLUMINA	SRP012682	GTEx	phs000424	Cross-Sectional	Genotype-Tissue Expression (GTEx)	B66
RNA-Seq	GCF_000001405.25	152	SAMN02789397	BI	sra	SRX568132	150	Illumina HiSeq 2000	PAIRED	cDNA	TRANSCRIPTOMIC	Solexa-215808	10/3/14	5039	2493	6/4/14	SRR1330901	SRS627074	GTEX-1211K-1126-SM-5EGGB	RNA:Total RNA	GTEX-1211K-1126-SM-5EGGB	Pancreas	RNA	Pancreas	SL-HBV	No	1	cDNAShotgunStrandAgnostic	RNA Seq (NGS)	PDO-2830	P-RNA-0002	female	GTEX-1211K	39959	PRJNA75899	GRU	ncbi	Homo sapiens	ILLUMINA	SRP012682	GTEx	phs000424	Cross-Sectional	Genotype-Tissue Expression (GTEx)	B67
RNA-Seq	GCF_000001405.25	152	SAMN02788213	BI	sra	SRX568197	150	Illumina HiSeq 2000	PAIRED	cDNA	TRANSCRIPTOMIC	Solexa-206236	10/3/14	6042	3088	6/4/14	SRR1331037	SRS627080	GTEX-ZLFU-0726-SM-57WF6	RNA:Total RNA	GTEX-ZLFU-0726-SM-57WF6	Pancreas	RNA	Pancreas	SL-HCC	No	1	cDNAShotgunStrandAgnostic	Allele-Specific Expression	PDO-2452	P-RNA-0002	male	GTEX-ZLFU	39171	PRJNA75899	GRU	ncbi	Homo sapiens	ILLUMINA	SRP012682	GTEx	phs000424	Cross-Sectional	Genotype-Tissue Expression (GTEx)	B68
RNA-Seq	GCF_000001405.25	152	SAMN02793566	BI	sra	SRX569647	150	Illumina HiSeq 2000	PAIRED	cDNA	TRANSCRIPTOMIC	Solexa-220311	10/3/14	6189	2827	6/4/14	SRR1334314	SRS627314	GTEX-12WSN-0826-SM-5GCOF	RNA:Total RNA	GTEX-12WSN-0826-SM-5GCOF	Pancreas	RNA	Pancreas	SL-HDJ	No	1	cDNAShotgunStrandAgnostic	RNA Seq (NGS)	PDO-2874	P-RNA-0002	male	GTEX-12WSN	40012	PRJNA75899	GRU	ncbi	Homo sapiens	ILLUMINA	SRP012682	GTEx	phs000424	Cross-Sectional	Genotype-Tissue Expression (GTEx)	B69
RNA-Seq	GCF_000001405.25	152	SAMN02793185	BI	sra	SRX570437	150	Illumina HiSeq 2000	PAIRED	cDNA	TRANSCRIPTOMIC	Solexa-192560	10/3/14	7158	3395	6/4/14	SRR1335984	SRS627521	GTEX-ZLWG-0326-SM-4WWC7	RNA:Total RNA	GTEX-ZLWG-0326-SM-4WWC7	Pancreas	RNA	Pancreas	SL-HBV	No	2	cDNAShotgunStrandAgnostic	Allele-Specific Expression	PDO-2185	P-RNA-0002	female	GTEX-ZLWG	38443	PRJNA75899	GRU	ncbi	Homo sapiens	ILLUMINA	SRP012682	GTEx	phs000424	Cross-Sectional	Genotype-Tissue Expression (GTEx)	B70
RNA-Seq	GCF_000001405.25	152	SAMN02792968	BI	sra	SRX571512	150	Illumina HiSeq 2000	PAIRED	cDNA	TRANSCRIPTOMIC	Solexa-231869	10/3/14	7786	3986	6/4/14	SRR1338513	SRS627769	GTEX-ZAB5-0826-SM-5P9FU	RNA:Total RNA	GTEX-ZAB5-0826-SM-5P9FU	Pancreas	RNA	Pancreas	SL-HEG	No	4	cDNAShotgunStrandAgnostic	RNA Seq (NGS)	PDO-3023	P-RNA-0002	male	GTEX-ZAB5	40125	PRJNA75899	GRU	ncbi	Homo sapiens	ILLUMINA	SRP012682	GTEx	phs000424	Cross-Sectional	Genotype-Tissue Expression (GTEx)	B71
RNA-Seq	GCF_000001405.25	152	SAMN02790246	BI	sra	SRX572010	150	Illumina HiSeq 2000	PAIRED	cDNA	TRANSCRIPTOMIC	Solexa-174702	10/3/14	5825	2698	6/5/14	SRR1339788	SRS627829	GTEX-WY7C-1026-SM-4OND3	RNA:Total RNA	GTEX-WY7C-1026-SM-4OND3	Pancreas	RNA	Pancreas	SL-HAA	No	2	cDNAShotgunStrandAgnostic	RNA Seq (NGS)	PDO-1575	P-RNA-0002	male	GTEX-WY7C	37006	PRJNA75899	GRU	ncbi	Homo sapiens	ILLUMINA	SRP012682	GTEx	phs000424	Cross-Sectional	Genotype-Tissue Expression (GTEx)	B72
RNA-Seq	GCF_000001405.25	152	SAMN02793405	BI	sra	SRX572120	150	Illumina HiSeq 2000	PAIRED	cDNA	TRANSCRIPTOMIC	Solexa-208162	10/3/14	6150	3230	6/5/14	SRR1340047	SRS627842	GTEX-ZVP2-0726-SM-59HKY	RNA:Total RNA	GTEX-ZVP2-0726-SM-59HKY	Pancreas	RNA	Pancreas	SL-HBW	No	2	cDNAShotgunStrandAgnostic	Allele-Specific Expression	PDO-2455	P-RNA-0002	male	GTEX-ZVP2	39175	PRJNA75899	GRU	ncbi	Homo sapiens	ILLUMINA	SRP012682	GTEx	phs000424	Cross-Sectional	Genotype-Tissue Expression (GTEx)	B73
RNA-Seq	GCF_000001405.25	152	SAMN02789587	BI	sra	SRX572783	150	Illumina HiSeq 2000	PAIRED	cDNA	TRANSCRIPTOMIC	Solexa-181414	10/3/14	5882	2668	6/5/14	SRR1341626	SRS627930	GTEX-XBEW-1626-SM-4SOJP	RNA:Total RNA	GTEX-XBEW-1626-SM-4SOJP	Pancreas	RNA	Pancreas	SL-HAN	No	2	cDNAShotgunStrandAgnostic	Allele-Specific Expression	PDO-1925	P-RNA-0002	male	GTEX-XBEW	37946	PRJNA75899	GRU	ncbi	Homo sapiens	ILLUMINA	SRP012682	GTEx	phs000424	Cross-Sectional	Genotype-Tissue Expression (GTEx)	B74
RNA-Seq	GCF_000001405.25	152	SAMN02791338	BI	sra	SRX573900	150	Illumina HiSeq 2000	PAIRED	cDNA	TRANSCRIPTOMIC	Solexa-215813	10/3/14	5813	2878	6/6/14	SRR1343967	SRS628414	GTEX-12BJ1-1126-SM-5EGGG	RNA:Total RNA	GTEX-12BJ1-1126-SM-5EGGG	Pancreas	RNA	Pancreas	SL-HDD	No	2	cDNAShotgunStrandAgnostic	RNA Seq (NGS)	PDO-2830	P-RNA-0002	male	GTEX-12BJ1	39959	PRJNA75899	GRU	ncbi	Homo sapiens	ILLUMINA	SRP012682	GTEx	phs000424	Cross-Sectional	Genotype-Tissue Expression (GTEx)	B75
RNA-Seq	GCF_000001405.25	152	SAMN02790643	BI	sra	SRX575816	150	Illumina HiSeq 2000	PAIRED	cDNA	TRANSCRIPTOMIC	Solexa-220437	10/3/14	7786	3793	6/7/14	SRR1347959	SRS629284	GTEX-1122O-0726-SM-5GIEV	RNA:Total RNA	GTEX-1122O-0726-SM-5GIEV	Pancreas	RNA	Pancreas	SL-HDF	No	2	cDNAShotgunStrandAgnostic	Allele-Specific Expression	PDO-2875	P-RNA-0002	female	GTEX-1122O	40013	PRJNA75899	GRU	ncbi	Homo sapiens	ILLUMINA	SRP012682	GTEx	phs000424	Cross-Sectional	Genotype-Tissue Expression (GTEx)	B76
RNA-Seq	GCF_000001405.25	152	SAMN02789821	BI	sra	SRX577914	150	Illumina HiSeq 2000	PAIRED	cDNA	TRANSCRIPTOMIC	Solexa-229356	10/3/14	5397	2505	6/8/14	SRR1353461	SRS629573	GTEX-13PL7-2226-SM-5L3IC	RNA:Total RNA	GTEX-13PL7-2226-SM-5L3IC	Pancreas	RNA	Pancreas	SL-HAY	No	4	cDNAShotgunStrandAgnostic	Allele-Specific Expression	PDO-2916	P-RNA-0002	female	GTEX-13PL7	40037	PRJNA75899	GRU	ncbi	Homo sapiens	ILLUMINA	SRP012682	GTEx	phs000424	Cross-Sectional	Genotype-Tissue Expression (GTEx)	B77
RNA-Seq	GCF_000001405.25	152	SAMN02792855	BI	sra	SRX578225	150	Illumina HiSeq 2000	PAIRED	cDNA	TRANSCRIPTOMIC	Solexa-232499	10/3/14	6864	3384	6/8/14	SRR1354338	SRS629616	GTEX-145MO-2126-SM-5Q5CZ	RNA:Total RNA	GTEX-145MO-2126-SM-5Q5CZ	Pancreas	RNA	Pancreas	SL-HBW	No	1	cDNAShotgunStrandAgnostic	RNA Seq (NGS)	PDO-3078	P-RNA-0002	male	GTEX-145MO	40182	PRJNA75899	GRU	ncbi	Homo sapiens	ILLUMINA	SRP012682	GTEx	phs000424	Cross-Sectional	Genotype-Tissue Expression (GTEx)	B78
RNA-Seq	GCF_000001405.25	152	SAMN02790797	BI	sra	SRX579491	150	Illumina HiSeq 2000	PAIRED	cDNA	TRANSCRIPTOMIC	Solexa-229839	10/3/14	4546	2239	6/8/14	SRR1357541	SRS629812	GTEX-11TT1-0326-SM-5LUAY	RNA:Total RNA	GTEX-11TT1-0326-SM-5LUAY	Pancreas	RNA	Pancreas	SL-HDJ	No	1	cDNAShotgunStrandAgnostic	RNA Seq (NGS)	PDO-3009	P-RNA-0002	male	GTEX-11TT1	40111	PRJNA75899	GRU	ncbi	Homo sapiens	ILLUMINA	SRP012682	GTEx	phs000424	Cross-Sectional	Genotype-Tissue Expression (GTEx)	B79
RNA-Seq	GCF_000001405.25	152	SAMN02793612	BI	sra	SRX579528	150	Illumina HiSeq 2000	PAIRED	cDNA	TRANSCRIPTOMIC	Solexa-174433	10/3/14	7178	3263	6/8/14	SRR1357618	SRS629816	GTEX-WI4N-1826-SM-4OOSF	RNA:Total RNA	GTEX-WI4N-1826-SM-4OOSF	Pancreas	RNA	Pancreas	SL-HDM	No	1	cDNAShotgunStrandAgnostic	RNA Seq (NGS)	PDO-1567	P-RNA-0002	female	GTEX-WI4N	37347	PRJNA75899	GRU	ncbi	Homo sapiens	ILLUMINA	SRP012682	GTEx	phs000424	Cross-Sectional	Genotype-Tissue Expression (GTEx)	B80
RNA-Seq	GCF_000001405.25	152	SAMN02790067	BI	sra	SRX579872	150	Illumina HiSeq 2000	PAIRED	cDNA	TRANSCRIPTOMIC	Solexa-233056	10/3/14	4109	1795	6/8/14	SRR1358645	SRS629863	GTEX-145ME-0326-SM-5S2QO	RNA:Total RNA	GTEX-145ME-0326-SM-5S2QO	Pancreas	RNA	Pancreas	SL-HDF	No	2	cDNAShotgunStrandAgnostic	RNA Seq (NGS)	PDO-3123	P-RNA-0002	female	GTEX-145ME	40216	PRJNA75899	GRU	ncbi	Homo sapiens	ILLUMINA	SRP012682	GTEx	phs000424	Cross-Sectional	Genotype-Tissue Expression (GTEx)	B81
RNA-Seq	GCF_000001405.25	152	SAMN02789799	BI	sra	SRX580595	150	Illumina HiSeq 2000	PAIRED	cDNA	TRANSCRIPTOMIC	Solexa-215838	10/3/14	5715	2831	6/9/14	SRR1360766	SRS629971	GTEX-117YX-0226-SM-5EGH6	RNA:Total RNA	GTEX-117YX-0226-SM-5EGH6	Pancreas	RNA	Pancreas	SL-HBW	No	1	cDNAShotgunStrandAgnostic	Allele-Specific Expression	PDO-2830	P-RNA-0002	male	GTEX-117YX	39959	PRJNA75899	GRU	ncbi	Homo sapiens	ILLUMINA	SRP012682	GTEx	phs000424	Cross-Sectional	Genotype-Tissue Expression (GTEx)	B82
RNA-Seq	GCF_000001405.25	152	SAMN02791786	BI	sra	SRX580954	150	Illumina HiSeq 2000	PAIRED	cDNA	TRANSCRIPTOMIC	Solexa-208102	10/4/14	6129	3163	6/9/14	SRR1361692	SRS630019	GTEX-ZYW4-2126-SM-59HJ9	RNA:Total RNA	GTEX-ZYW4-2126-SM-59HJ9	Pancreas	RNA	Pancreas	SL-HDD	No	2	cDNAShotgunStrandAgnostic	RNA Seq (NGS)	PDO-2455	P-RNA-0002	male	GTEX-ZYW4	39175	PRJNA75899	GRU	ncbi	Homo sapiens	ILLUMINA	SRP012682	GTEx	phs000424	Cross-Sectional	Genotype-Tissue Expression (GTEx)	B83
RNA-Seq	GCF_000001405.25	152	SAMN02791515	BI	sra	SRX582970	150	Illumina HiSeq 2000	PAIRED	cDNA	TRANSCRIPTOMIC	Solexa-224851	10/4/14	5977	3096	6/9/14	SRR1365471	SRS631255	GTEX-YB5K-1826-SM-5IFJC	RNA:Total RNA	GTEX-YB5K-1826-SM-5IFJC	Pancreas	RNA	Pancreas	SL-HDH	No	2	cDNAShotgunStrandAgnostic	Allele-Specific Expression	PDO-2905	P-RNA-0002	female	GTEX-YB5K	40043	PRJNA75899	GRU	ncbi	Homo sapiens	ILLUMINA	SRP012682	GTEx	phs000424	Cross-Sectional	Genotype-Tissue Expression (GTEx)	B84
RNA-Seq	GCF_000001405.25	152	SAMN02791638	BI	sra	SRX583004	150	Illumina HiSeq 2000	PAIRED	cDNA	TRANSCRIPTOMIC	Solexa-214213	10/4/14	5403	2821	6/9/14	SRR1365575	SRS631260	GTEX-ZAK1-2326-SM-5CVMY	RNA:Total RNA	GTEX-ZAK1-2326-SM-5CVMY	Pancreas	RNA	Pancreas	SL-HDF	No	2	cDNAShotgunStrandAgnostic	RNA Seq (NGS)	PDO-2679	P-RNA-0002	female	GTEX-ZAK1	39827	PRJNA75899	GRU	ncbi	Homo sapiens	ILLUMINA	SRP012682	GTEx	phs000424	Cross-Sectional	Genotype-Tissue Expression (GTEx)	B85
RNA-Seq	GCF_000001405.25	152	SAMN02790123	BI	sra	SRX583090	150	Illumina HiSeq 2000	PAIRED	cDNA	TRANSCRIPTOMIC	Solexa-174671	10/4/14	5037	2359	6/9/14	SRR1365743	SRS631277	GTEX-WXYG-0826-SM-4ONC7	RNA:Total RNA	GTEX-WXYG-0826-SM-4ONC7	Pancreas	RNA	Pancreas	SL-HAA	No	1	cDNAShotgunStrandAgnostic	Allele-Specific Expression	PDO-1575	P-RNA-0002	female	GTEX-WXYG	37006	PRJNA75899	GRU	ncbi	Homo sapiens	ILLUMINA	SRP012682	GTEx	phs000424	Cross-Sectional	Genotype-Tissue Expression (GTEx)	B86
RNA-Seq	GCF_000001405.25	152	SAMN02792527	BI	sra	SRX583819	150	Illumina HiSeq 2000	PAIRED	cDNA	TRANSCRIPTOMIC	Solexa-232510	10/4/14	6531	3201	6/10/14	SRR1367630	SRS631402	GTEX-14AS3-0326-SM-5Q5DB	RNA:Total RNA	GTEX-14AS3-0326-SM-5Q5DB	Pancreas	RNA	Pancreas	SL-HDH	No	2	cDNAShotgunStrandAgnostic	RNA Seq (NGS)	PDO-3078	P-RNA-0002	female	GTEX-14AS3	40182	PRJNA75899	GRU	ncbi	Homo sapiens	ILLUMINA	SRP012682	GTEx	phs000424	Cross-Sectional	Genotype-Tissue Expression (GTEx)	B87
RNA-Seq	GCF_000001405.25	152	SAMN02793483	BI	sra	SRX588257	150	Illumina HiSeq 2000	PAIRED	cDNA	TRANSCRIPTOMIC	Solexa-193644	10/4/14	7213	3696	6/10/14	SRR1374373	SRS633792	GTEX-ZG7Y-0326-SM-4WWEY	RNA:Total RNA	GTEX-ZG7Y-0326-SM-4WWEY	Pancreas	RNA	Pancreas	SL-HDB	No	1	cDNAShotgunStrandAgnostic	RNA Seq (NGS)	PDO-2186	P-RNA-0002	male	GTEX-ZG7Y	38463	PRJNA75899	GRU	ncbi	Homo sapiens	ILLUMINA	SRP012682	GTEx	phs000424	Cross-Sectional	Genotype-Tissue Expression (GTEx)	B88
RNA-Seq	GCF_000001405.25	152	SAMN02792132	BI	sra	SRX588378	150	Illumina HiSeq 2000	PAIRED	cDNA	TRANSCRIPTOMIC	Solexa-212888	10/4/14	9875	4722	6/10/14	SRR1374585	SRS633865	GTEX-11NSD-0526-SM-5A5LT	RNA:Total RNA	GTEX-11NSD-0526-SM-5A5LT	Pancreas	RNA	Pancreas	SL-HBW	No	2	cDNAShotgunStrandAgnostic	RNA Seq (NGS)	PDO-2463	P-RNA-0002	male	GTEX-11NSD	39180	PRJNA75899	GRU	ncbi	Homo sapiens	ILLUMINA	SRP012682	GTEx	phs000424	Cross-Sectional	Genotype-Tissue Expression (GTEx)	B89
RNA-Seq	GCF_000001405.25	152	SAMN02787232	BI	sra	SRX588447	150	Illumina HiSeq 2000	PAIRED	cDNA	TRANSCRIPTOMIC	Solexa-224840	10/4/14	6555	3380	6/10/14	SRR1374739	SRS633872	GTEX-139YR-1526-SM-5IFJ1	RNA:Total RNA	GTEX-139YR-1526-SM-5IFJ1	Pancreas	RNA	Pancreas	SL-HBC	No	2	cDNAShotgunStrandAgnostic	RNA Seq (NGS)	PDO-2905	P-RNA-0002	male	GTEX-139YR	40043	PRJNA75899	GRU	ncbi	Homo sapiens	ILLUMINA	SRP012682	GTEx	phs000424	Cross-Sectional	Genotype-Tissue Expression (GTEx)	B90
RNA-Seq	GCF_000001405.25	152	SAMN02788839	BI	sra	SRX589321	150	Illumina HiSeq 2000	PAIRED	cDNA	TRANSCRIPTOMIC	Solexa-220288	10/4/14	5003	2310	6/11/14	SRR1376718	SRS634147	GTEX-12WSD-1626-SM-5GCNR	RNA:Total RNA	GTEX-12WSD-1626-SM-5GCNR	Pancreas	RNA	Pancreas	SL-HDJ	No	1	cDNAShotgunStrandAgnostic	Allele-Specific Expression	PDO-2874	P-RNA-0002	female	GTEX-12WSD	40012	PRJNA75899	GRU	ncbi	Homo sapiens	ILLUMINA	SRP012682	GTEx	phs000424	Cross-Sectional	Genotype-Tissue Expression (GTEx)	B91
RNA-Seq	GCF_000001405.25	152	SAMN02789319	BI	sra	SRX589628	150	Illumina HiSeq 2000	PAIRED	cDNA	TRANSCRIPTOMIC	Solexa-224465	10/4/14	6327	3129	6/11/14	SRR1377492	SRS634278	GTEX-13U4I-1526-SM-5IFFF	RNA:Total RNA	GTEX-13U4I-1526-SM-5IFFF	Pancreas	RNA	Pancreas	SL-HDE	No	2	cDNAShotgunStrandAgnostic	RNA Seq (NGS)	PDO-2906	P-RNA-0002	female	GTEX-13U4I	40027	PRJNA75899	GRU	ncbi	Homo sapiens	ILLUMINA	SRP012682	GTEx	phs000424	Cross-Sectional	Genotype-Tissue Expression (GTEx)	B92
RNA-Seq	GCF_000001405.25	152	SAMN02792297	BI	sra	SRX591218	150	Illumina HiSeq 2000	PAIRED	cDNA	TRANSCRIPTOMIC	Solexa-188426	10/4/14	7456	3510	6/11/14	SRR1380886	SRS634803	GTEX-YB5E-0526-SM-4VDSD	RNA:Total RNA	GTEX-YB5E-0526-SM-4VDSD	Pancreas	RNA	Pancreas	SL-HBS	No	2	cDNAShotgunStrandAgnostic	Allele-Specific Expression	PDO-1949	P-RNA-0002	male	GTEX-YB5E	38013	PRJNA75899	GRU	ncbi	Homo sapiens	ILLUMINA	SRP012682	GTEx	phs000424	Cross-Sectional	Genotype-Tissue Expression (GTEx)	B93
RNA-Seq	GCF_000001405.25	152	SAMN02793036	BI	sra	SRX591303	150	Illumina HiSeq 2000	PAIRED	cDNA	TRANSCRIPTOMIC	Solexa-224530	10/4/14	5917	2909	6/12/14	SRR1381140	SRS634841	GTEX-1399U-0926-SM-5IFHA	RNA:Total RNA	GTEX-1399U-0926-SM-5IFHA	Pancreas	RNA	Pancreas	SL-HDD	No	2	cDNAShotgunStrandAgnostic	Allele-Specific Expression	PDO-2906	P-RNA-0002	female	GTEX-1399U	40027	PRJNA75899	GRU	ncbi	Homo sapiens	ILLUMINA	SRP012682	GTEx	phs000424	Cross-Sectional	Genotype-Tissue Expression (GTEx)	B94
RNA-Seq	GCF_000001405.25	152	SAMN02788094	BI	sra	SRX591445	150	Illumina HiSeq 2000	PAIRED	cDNA	TRANSCRIPTOMIC	Solexa-215885	10/4/14	6656	3270	6/12/14	SRR1381505	SRS634860	GTEX-12WSG-1026-SM-5EGII	RNA:Total RNA	GTEX-12WSG-1026-SM-5EGII	Pancreas	RNA	Pancreas	SL-HDE	No	2	cDNAShotgunStrandAgnostic	Allele-Specific Expression	PDO-2830	P-RNA-0002	female	GTEX-12WSG	39959	PRJNA75899	GRU	ncbi	Homo sapiens	ILLUMINA	SRP012682	GTEx	phs000424	Cross-Sectional	Genotype-Tissue Expression (GTEx)	B95
RNA-Seq	GCF_000001405.25	152	SAMN02790986	BI	sra	SRX591617	150	Illumina HiSeq 2000	PAIRED	cDNA	TRANSCRIPTOMIC	Solexa-233081	10/4/14	4679	2054	6/12/14	SRR1381953	SRS634881	GTEX-14ICL-1126-SM-5S2RE	RNA:Total RNA	GTEX-14ICL-1126-SM-5S2RE	Pancreas	RNA	Pancreas	SL-HDB	No	1	cDNAShotgunStrandAgnostic	Allele-Specific Expression	PDO-3123	P-RNA-0002	male	GTEX-14ICL	40216	PRJNA75899	GRU	ncbi	Homo sapiens	ILLUMINA	SRP012682	GTEx	phs000424	Cross-Sectional	Genotype-Tissue Expression (GTEx)	B96
RNA-Seq	GCF_000001405.25	152	SAMN02792119	BI	sra	SRX591933	150	Illumina HiSeq 2000	PAIRED	cDNA	TRANSCRIPTOMIC	Solexa-232473	10/4/14	5409	2410	6/12/14	SRR1382440	SRS635144	GTEX-144FL-1526-SM-5Q5CA	RNA:Total RNA	GTEX-144FL-1526-SM-5Q5CA	Pancreas	RNA	Pancreas	SL-HDF	No	2	cDNAShotgunStrandAgnostic	RNA Seq (NGS)	PDO-3077	P-RNA-0002	male	GTEX-144FL	40181	PRJNA75899	GRU	ncbi	Homo sapiens	ILLUMINA	SRP012682	GTEx	phs000424	Cross-Sectional	Genotype-Tissue Expression (GTEx)	B97
RNA-Seq	GCF_000001405.25	152	SAMN02789881	BI	sra	SRX592168	150	Illumina HiSeq 2000	PAIRED	cDNA	TRANSCRIPTOMIC	Solexa-192525	10/4/14	7215	3385	6/12/14	SRR1383037	SRS635180	GTEX-ZF3C-2026-SM-4WWB5	RNA:Total RNA	GTEX-ZF3C-2026-SM-4WWB5	Pancreas	RNA	Pancreas	SL-HDJ	No	2	cDNAShotgunStrandAgnostic	RNA Seq (NGS)	PDO-2185	P-RNA-0002	female	GTEX-ZF3C	38443	PRJNA75899	GRU	ncbi	Homo sapiens	ILLUMINA	SRP012682	GTEx	phs000424	Cross-Sectional	Genotype-Tissue Expression (GTEx)	B98
RNA-Seq	GCF_000001405.25	152	SAMN02792162	BI	sra	SRX594545	150	Illumina HiSeq 2000	PAIRED	cDNA	TRANSCRIPTOMIC	Solexa-229822	10/4/14	5130	2567	6/12/14	SRR1388064	SRS636119	GTEX-Y5V5-1026-SM-5LUAH	RNA:Total RNA	GTEX-Y5V5-1026-SM-5LUAH	Pancreas	RNA	Pancreas	SL-HAY	No	6	cDNAShotgunStrandAgnostic	RNA Seq (NGS)	PDO-3009	P-RNA-0002	female	GTEX-Y5V5	40111	PRJNA75899	GRU	ncbi	Homo sapiens	ILLUMINA	SRP012682	GTEx	phs000424	Cross-Sectional	Genotype-Tissue Expression (GTEx)	B99
RNA-Seq	GCF_000001405.25	152	SAMN02792448	BI	sra	SRX595153	150	Illumina HiSeq 2000	PAIRED	cDNA	TRANSCRIPTOMIC	Solexa-212857	10/4/14	6321	3034	6/13/14	SRR1389409	SRS636275	GTEX-11GSP-0426-SM-5A5KX	RNA:Total RNA	GTEX-11GSP-0426-SM-5A5KX	Pancreas	RNA	Pancreas	SL-HBV	No	1	cDNAShotgunStrandAgnostic	Allele-Specific Expression	PDO-2463	P-RNA-0002	female	GTEX-11GSP	39180	PRJNA75899	GRU	ncbi	Homo sapiens	ILLUMINA	SRP012682	GTEx	phs000424	Cross-Sectional	Genotype-Tissue Expression (GTEx)	B100
RNA-Seq	GCF_000001405.25	152	SAMN02791212	BI	sra	SRX595480	150	Illumina HiSeq 2000	PAIRED	cDNA	TRANSCRIPTOMIC	Solexa-232837	10/4/14	4852	2198	6/13/14	SRR1390203	SRS636349	GTEX-14E6E-1426-SM-5RQI2	RNA:Total RNA	GTEX-14E6E-1426-SM-5RQI2	Pancreas	RNA	Pancreas	SL-HBV	No	1	cDNAShotgunStrandAgnostic	Allele-Specific Expression	PDO-3082	P-RNA-0002	male	GTEX-14E6E	40184	PRJNA75899	GRU	ncbi	Homo sapiens	ILLUMINA	SRP012682	GTEx	phs000424	Cross-Sectional	Genotype-Tissue Expression (GTEx)	B101
RNA-Seq	GCF_000001405.25	152	SAMN02789878	BI	sra	SRX595577	150	Illumina HiSeq 2000	PAIRED	cDNA	TRANSCRIPTOMIC	Solexa-230676	10/4/14	6428	3223	6/13/14	SRR1390456	SRS636361	GTEX-ZC5H-0826-SM-5N9FH	RNA:Total RNA	GTEX-ZC5H-0826-SM-5N9FH	Pancreas	RNA	Pancreas	SL-HEA	No	4	cDNAShotgunStrandAgnostic	Allele-Specific Expression	PDO-3015	P-RNA-0002	female	GTEX-ZC5H	40117	PRJNA75899	GRU	ncbi	Homo sapiens	ILLUMINA	SRP012682	GTEx	phs000424	Cross-Sectional	Genotype-Tissue Expression (GTEx)	B102
RNA-Seq	GCF_000001405.25	152	SAMN02792671	BI	sra	SRX597060	150	Illumina HiSeq 2000	PAIRED	cDNA	TRANSCRIPTOMIC	Solexa-182762	10/4/14	9585	4635	6/13/14	SRR1393572	SRS637047	GTEX-Y3I4-0826-SM-4TT2A	RNA:Total RNA	GTEX-Y3I4-0826-SM-4TT2A	Pancreas	RNA	Pancreas	SL-HAK	No	2	cDNAShotgunStrandAgnostic	RNA Seq (NGS)	PDO-1934	P-RNA-0002	male	GTEX-Y3I4	37983	PRJNA75899	GRU	ncbi	Homo sapiens	ILLUMINA	SRP012682	GTEx	phs000424	Cross-Sectional	Genotype-Tissue Expression (GTEx)	B103
RNA-Seq	GCF_000001405.25	152	SAMN02787694	BI	sra	SRX597422	150	Illumina HiSeq 2000	PAIRED	cDNA	TRANSCRIPTOMIC	Solexa-211524	10/4/14	6777	3594	6/13/14	SRR1394275	SRS637274	GTEX-ZYFG-0826-SM-5BC5T	RNA:Total RNA	GTEX-ZYFG-0826-SM-5BC5T	Pancreas	RNA	Pancreas	SL-HDE	No	1	cDNAShotgunStrandAgnostic	Allele-Specific Expression	PDO-2518	P-RNA-0002	female	GTEX-ZYFG	39224	PRJNA75899	GRU	ncbi	Homo sapiens	ILLUMINA	SRP012682	GTEx	phs000424	Cross-Sectional	Genotype-Tissue Expression (GTEx)	B104
RNA-Seq	GCF_000001405.25	152	SAMN02788673	BI	sra	SRX598848	150	Illumina HiSeq 2000	PAIRED	cDNA	TRANSCRIPTOMIC	Solexa-224816	10/4/14	6744	3458	6/14/14	SRR1397744	SRS637710	GTEX-13FH7-1426-SM-5IFIC	RNA:Total RNA	GTEX-13FH7-1426-SM-5IFIC	Pancreas	RNA	Pancreas	SL-HBC	No	7	cDNAShotgunStrandAgnostic	Allele-Specific Expression	PDO-2905	P-RNA-0002	female	GTEX-13FH7	40043	PRJNA75899	GRU	ncbi	Homo sapiens	ILLUMINA	SRP012682	GTEx	phs000424	Cross-Sectional	Genotype-Tissue Expression (GTEx)	B105
RNA-Seq	GCF_000001405.25	152	SAMN02788877	BI	sra	SRX598853	150	Illumina HiSeq 2000	PAIRED	cDNA	TRANSCRIPTOMIC	Solexa-230562	10/4/14	6082	3092	6/14/14	SRR1397762	SRS637711	GTEX-ZZPU-0726-SM-5N9C8	RNA:Total RNA	GTEX-ZZPU-0726-SM-5N9C8	Pancreas	RNA	Pancreas	SL-HEH	No	6	cDNAShotgunStrandAgnostic	RNA Seq (NGS)	PDO-3014	P-RNA-0002	female	GTEX-ZZPU	40116	PRJNA75899	GRU	ncbi	Homo sapiens	ILLUMINA	SRP012682	GTEx	phs000424	Cross-Sectional	Genotype-Tissue Expression (GTEx)	B106
RNA-Seq	GCF_000001405.25	152	SAMN02789882	BI	sra	SRX599244	150	Illumina HiSeq 2000	PAIRED	cDNA	TRANSCRIPTOMIC	Solexa-176041	10/4/14	5964	2662	6/14/14	SRR1398863	SRS637799	GTEX-X4LF-0326-SM-4QAS9	RNA:Total RNA	GTEX-X4LF-0326-SM-4QAS9	Pancreas	RNA	Pancreas	SL-HDG	No	1	cDNAShotgunStrandAgnostic	Allele-Specific Expression	PDO-1665	P-RNA-0002	male	GTEX-X4LF	37205	PRJNA75899	GRU	ncbi	Homo sapiens	ILLUMINA	SRP012682	GTEx	phs000424	Cross-Sectional	Genotype-Tissue Expression (GTEx)	B107
RNA-Seq	GCF_000001405.25	152	SAMN02790017	BI	sra	SRX600297	150	Illumina HiSeq 2000	PAIRED	cDNA	TRANSCRIPTOMIC	Solexa-174725	10/4/14	5399	2517	6/14/14	SRR1401528	SRS637934	GTEX-WYJK-2426-SM-4ONDQ	RNA:Total RNA	GTEX-WYJK-2426-SM-4ONDQ	Pancreas	RNA	Pancreas	SL-HAM	No	2	cDNAShotgunStrandAgnostic	RNA Seq (NGS)	PDO-1575	P-RNA-0002	male	GTEX-WYJK	37006	PRJNA75899	GRU	ncbi	Homo sapiens	ILLUMINA	SRP012682	GTEx	phs000424	Cross-Sectional	Genotype-Tissue Expression (GTEx)	B108
RNA-Seq	GCF_000001405.25	152	SAMN02790103	BI	sra	SRX600464	150	Illumina HiSeq 2000	PAIRED	cDNA	TRANSCRIPTOMIC	Solexa-224804	10/4/14	7564	3909	6/14/14	SRR1402091	SRS637966	GTEX-YEC3-0626-SM-5IFHZ	RNA:Total RNA	GTEX-YEC3-0626-SM-5IFHZ	Pancreas	RNA	Pancreas	SL-HBC	No	2	cDNAShotgunStrandAgnostic	Allele-Specific Expression	PDO-2905	P-RNA-0002	male	GTEX-YEC3	40043	PRJNA75899	GRU	ncbi	Homo sapiens	ILLUMINA	SRP012682	GTEx	phs000424	Cross-Sectional	Genotype-Tissue Expression (GTEx)	B109
RNA-Seq	GCF_000001405.25	152	SAMN02787795	BI	sra	SRX600975	150	Illumina HiSeq 2000	PAIRED	cDNA	TRANSCRIPTOMIC	Solexa-231076	10/4/14	4887	2294	6/14/14	SRR1403412	SRS638025	GTEX-ZVT2-2026-SM-5NQ8Q	RNA:Total RNA	GTEX-ZVT2-2026-SM-5NQ8Q	Pancreas	RNA	Pancreas	SL-HDE	No	1	cDNAShotgunStrandAgnostic	RNA Seq (NGS)	PDO-3016	P-RNA-0002	female	GTEX-ZVT2	40118	PRJNA75899	GRU	ncbi	Homo sapiens	ILLUMINA	SRP012682	GTEx	phs000424	Cross-Sectional	Genotype-Tissue Expression (GTEx)	B110
RNA-Seq	GCF_000001405.25	152	SAMN02788016	BI	sra	SRX601064	150	Illumina HiSeq 2000	PAIRED	cDNA	TRANSCRIPTOMIC	Solexa-215684	10/4/14	6266	3178	6/14/14	SRR1403611	SRS638034	GTEX-ZYT6-1326-SM-5E453	RNA:Total RNA	GTEX-ZYT6-1326-SM-5E453	Pancreas	RNA	Pancreas	SL-HDJ	No	2	cDNAShotgunStrandAgnostic	RNA Seq (NGS)	PDO-2681	P-RNA-0002	male	GTEX-ZYT6	39829	PRJNA75899	GRU	ncbi	Homo sapiens	ILLUMINA	SRP012682	GTEx	phs000424	Cross-Sectional	Genotype-Tissue Expression (GTEx)	B111
RNA-Seq	GCF_000001405.25	152	SAMN02787448	BI	sra	SRX601379	150	Illumina HiSeq 2000	PAIRED	cDNA	TRANSCRIPTOMIC	Solexa-181420	10/4/14	5638	2507	6/15/14	SRR1404507	SRS638094	GTEX-WYVS-0926-SM-4SOJV	RNA:Total RNA	GTEX-WYVS-0926-SM-4SOJV	Pancreas	RNA	Pancreas	SL-HDD	No	2	cDNAShotgunStrandAgnostic	Allele-Specific Expression	PDO-1925	P-RNA-0002	female	GTEX-WYVS	37946	PRJNA75899	GRU	ncbi	Homo sapiens	ILLUMINA	SRP012682	GTEx	phs000424	Cross-Sectional	Genotype-Tissue Expression (GTEx)	B112
RNA-Seq	GCF_000001405.25	152	SAMN02790984	BI	sra	SRX601472	150	Illumina HiSeq 2000	PAIRED	cDNA	TRANSCRIPTOMIC	Solexa-172884	10/3/14	4255	1808	6/15/14	SRR1404856	SRS638110	GTEX-WHPG-0326-SM-4M1XV	RNA:Total RNA	GTEX-WHPG-0326-SM-4M1XV	Pancreas	RNA	Pancreas	SL-HDE	No	1	cDNAShotgunStrandAgnostic	RNA Seq (NGS)	PDO-1566	P-RNA-0002	male	GTEX-WHPG	36987	PRJNA75899	GRU	ncbi	Homo sapiens	ILLUMINA	SRP012682	GTEx	phs000424	Cross-Sectional	Genotype-Tissue Expression (GTEx)	B113
RNA-Seq	GCF_000001405.25	152	SAMN02790601	BI	sra	SRX602354	150	Illumina HiSeq 2000	PAIRED	cDNA	TRANSCRIPTOMIC	Solexa-191590	10/4/14	7018	3751	6/15/14	SRR1407334	SRS638252	GTEX-ZF2S-0426-SM-4WKGP	RNA:Total RNA	GTEX-ZF2S-0426-SM-4WKGP	Pancreas	RNA	Pancreas	SL-HBV	No	1	cDNAShotgunStrandAgnostic	RNA Seq (NGS)	PDO-2180	P-RNA-0002	female	GTEX-ZF2S	38406	PRJNA75899	GRU	ncbi	Homo sapiens	ILLUMINA	SRP012682	GTEx	phs000424	Cross-Sectional	Genotype-Tissue Expression (GTEx)	B114
RNA-Seq	GCF_000001405.25	152	SAMN02791673	BI	sra	SRX602970	150	Illumina HiSeq 2000	PAIRED	cDNA	TRANSCRIPTOMIC	Solexa-174416	10/3/14	4143	1748	6/16/14	SRR1409084	SRS638364	GTEX-WHWD-0726-SM-4OORX	RNA:Total RNA	GTEX-WHWD-0726-SM-4OORX	Pancreas	RNA	Pancreas	SL-HAE	No	1	cDNAShotgunStrandAgnostic	RNA Seq (NGS)	PDO-1567	P-RNA-0002	male	GTEX-WHWD	37347	PRJNA75899	GRU	ncbi	Homo sapiens	ILLUMINA	SRP012682	GTEx	phs000424	Cross-Sectional	Genotype-Tissue Expression (GTEx)	B115
RNA-Seq	GCF_000001405.25	152	SAMN02791431	BI	sra	SRX605024	150	Illumina HiSeq 2000	PAIRED	cDNA	TRANSCRIPTOMIC	Solexa-194581	10/4/14	8138	4061	6/17/14	SRR1414161	SRS639206	GTEX-ZP4G-0426-SM-4YCER	RNA:Total RNA	GTEX-ZP4G-0426-SM-4YCER	Pancreas	RNA	Pancreas	SL-HDG	No	2	cDNAShotgunStrandAgnostic	Allele-Specific Expression	PDO-2214	P-RNA-0002	female	GTEX-ZP4G	38568	PRJNA75899	GRU	ncbi	Homo sapiens	ILLUMINA	SRP012682	GTEx	phs000424	Cross-Sectional	Genotype-Tissue Expression (GTEx)	B116
RNA-Seq	GCF_000001405.25	152	SAMN02789670	BI	sra	SRX605205	150	Illumina HiSeq 2000	PAIRED	cDNA	TRANSCRIPTOMIC	Solexa-191589	10/4/14	5909	2870	6/17/14	SRR1414613	SRS639231	GTEX-ZF29-1126-SM-4WKGO	RNA:Total RNA	GTEX-ZF29-1126-SM-4WKGO	Pancreas	RNA	Pancreas	SL-HDE	No	1	cDNAShotgunStrandAgnostic	RNA Seq (NGS)	PDO-2180	P-RNA-0002	female	GTEX-ZF29	38406	PRJNA75899	GRU	ncbi	Homo sapiens	ILLUMINA	SRP012682	GTEx	phs000424	Cross-Sectional	Genotype-Tissue Expression (GTEx)	B117
RNA-Seq	GCF_000001405.25	152	SAMN02788689	BI	sra	SRX605736	150	Illumina HiSeq 2000	PAIRED	cDNA	TRANSCRIPTOMIC	Solexa-226825	10/4/14	7018	3690	6/17/14	SRR1415919	SRS639296	GTEX-13NZA-1726-SM-5J1NA	RNA:Total RNA	GTEX-13NZA-1726-SM-5J1NA	Pancreas	RNA	Pancreas	SL-HEJ	No	6	cDNAShotgunStrandAgnostic	RNA Seq (NGS)	PDO-2909	P-RNA-0002	male	GTEX-13NZA	40030	PRJNA75899	GRU	ncbi	Homo sapiens	ILLUMINA	SRP012682	GTEx	phs000424	Cross-Sectional	Genotype-Tissue Expression (GTEx)	B118
RNA-Seq	GCF_000001405.25	152	SAMN02790746	BI	sra	SRX605741	150	Illumina HiSeq 2000	PAIRED	cDNA	TRANSCRIPTOMIC	Solexa-229446	10/4/14	5895	2959	6/17/14	SRR1415938	SRS639297	GTEX-144GN-0826-SM-5LU5G	RNA:Total RNA	GTEX-144GN-0826-SM-5LU5G	Pancreas	RNA	Pancreas	SL-HBS	No	7	cDNAShotgunStrandAgnostic	RNA Seq (NGS)	PDO-2917	P-RNA-0002	male	GTEX-144GN	40038	PRJNA75899	GRU	ncbi	Homo sapiens	ILLUMINA	SRP012682	GTEx	phs000424	Cross-Sectional	Genotype-Tissue Expression (GTEx)	B119
RNA-Seq	GCF_000001405.25	152	SAMN02791407	BI	sra	SRX605795	150	Illumina HiSeq 2000	PAIRED	cDNA	TRANSCRIPTOMIC	Solexa-223610	10/4/14	7196	3538	6/17/14	SRR1416074	SRS639303	GTEX-11DXX-0926-SM-5H112	RNA:Total RNA	GTEX-11DXX-0926-SM-5H112	Pancreas	RNA	Pancreas	SL-HBV	No	2	cDNAShotgunStrandAgnostic	RNA Seq (NGS)	PDO-2894	P-RNA-0002	female	GTEX-11DXX	40023	PRJNA75899	GRU	ncbi	Homo sapiens	ILLUMINA	SRP012682	GTEx	phs000424	Cross-Sectional	Genotype-Tissue Expression (GTEx)	B120
RNA-Seq	GCF_000001405.25	152	SAMN02789448	BI	sra	SRX605908	150	Illumina HiSeq 2000	PAIRED	cDNA	TRANSCRIPTOMIC	Solexa-232572	10/4/14	6343	3097	6/17/14	SRR1416362	SRS639318	GTEX-146FR-0126-SM-5Q5F3	RNA:Total RNA	GTEX-146FR-0126-SM-5Q5F3	Pancreas	RNA	Pancreas	SL-HDB	No	2	cDNAShotgunStrandAgnostic	Allele-Specific Expression	PDO-3078	P-RNA-0002	female	GTEX-146FR	40182	PRJNA75899	GRU	ncbi	Homo sapiens	ILLUMINA	SRP012682	GTEx	phs000424	Cross-Sectional	Genotype-Tissue Expression (GTEx)	B121
RNA-Seq	GCF_000001405.25	152	SAMN02792064	BI	sra	SRX606068	150	Illumina HiSeq 2000	PAIRED	cDNA	TRANSCRIPTOMIC	Solexa-223591	10/4/14	6823	3297	6/17/14	SRR1416773	SRS639340	GTEX-1128S-0826-SM-5GZZI	RNA:Total RNA	GTEX-1128S-0826-SM-5GZZI	Pancreas	RNA	Pancreas	SL-HDG	No	1	cDNAShotgunStrandAgnostic	RNA Seq (NGS)	PDO-2894	P-RNA-0002	female	GTEX-1128S	40023	PRJNA75899	GRU	ncbi	Homo sapiens	ILLUMINA	SRP012682	GTEx	phs000424	Cross-Sectional	Genotype-Tissue Expression (GTEx)	B122
RNA-Seq	GCF_000001405.25	152	SAMN02787914	BI	sra	SRX606400	150	Illumina HiSeq 2000	PAIRED	cDNA	TRANSCRIPTOMIC	Solexa-193612	10/4/14	8020	4098	6/17/14	SRR1417524	SRS639383	GTEX-Y3IK-0426-SM-4WWE2	RNA:Total RNA	GTEX-Y3IK-0426-SM-4WWE2	Pancreas	RNA	Pancreas	SL-HDH	No	2	cDNAShotgunStrandAgnostic	Allele-Specific Expression	PDO-2186	P-RNA-0002	female	GTEX-Y3IK	38463	PRJNA75899	GRU	ncbi	Homo sapiens	ILLUMINA	SRP012682	GTEx	phs000424	Cross-Sectional	Genotype-Tissue Expression (GTEx)	B123
RNA-Seq	GCF_000001405.25	152	SAMN02793214	BI	sra	SRX606723	150	Illumina HiSeq 2000	PAIRED	cDNA	TRANSCRIPTOMIC	Solexa-224508	10/4/14	5769	2871	6/17/14	SRR1418302	SRS639420	GTEX-13FTX-1226-SM-5IFGN	RNA:Total RNA	GTEX-13FTX-1226-SM-5IFGN	Pancreas	RNA	Pancreas	SL-HDC	No	1	cDNAShotgunStrandAgnostic	Allele-Specific Expression	PDO-2906	P-RNA-0002	female	GTEX-13FTX	40027	PRJNA75899	GRU	ncbi	Homo sapiens	ILLUMINA	SRP012682	GTEx	phs000424	Cross-Sectional	Genotype-Tissue Expression (GTEx)	B124
RNA-Seq	GCF_000001405.25	152	SAMN02792531	BI	sra	SRX606782	150	Illumina HiSeq 2000	PAIRED	cDNA	TRANSCRIPTOMIC	Solexa-224690	10/4/14	8478	4658	6/17/14	SRR1418433	SRS639426	GTEX-1399R-0426-SM-5IJE3	RNA:Total RNA	GTEX-1399R-0426-SM-5IJE3	Pancreas	RNA	Pancreas	SL-HEE	No	7	cDNAShotgunStrandAgnostic	RNA Seq (NGS)	PDO-2908	P-RNA-0002	male	GTEX-1399R	40029	PRJNA75899	GRU	ncbi	Homo sapiens	ILLUMINA	SRP012682	GTEx	phs000424	Cross-Sectional	Genotype-Tissue Expression (GTEx)	B125
RNA-Seq	GCF_000001405.25	152	SAMN02790817	BI	sra	SRX607860	150	Illumina HiSeq 2000	PAIRED	cDNA	TRANSCRIPTOMIC	Solexa-230652	10/4/14	8105	4124	6/17/14	SRR1421048	SRS639547	GTEX-11XUK-0626-SM-5N9ES	RNA:Total RNA	GTEX-11XUK-0626-SM-5N9ES	Pancreas	RNA	Pancreas	SL-HEJ	No	4	cDNAShotgunStrandAgnostic	RNA Seq (NGS)	PDO-3015	P-RNA-0002	female	GTEX-11XUK	40117	PRJNA75899	GRU	ncbi	Homo sapiens	ILLUMINA	SRP012682	GTEx	phs000424	Cross-Sectional	Genotype-Tissue Expression (GTEx)	B126
RNA-Seq	GCF_000001405.25	152	SAMN02789572	BI	sra	SRX613284	150	Illumina HiSeq 2000	PAIRED	cDNA	TRANSCRIPTOMIC	Solexa-193658	10/4/14	8377	4367	6/21/14	SRR1429912	SRS643853	GTEX-ZPIC-0926-SM-4WWFK	RNA:Total RNA	GTEX-ZPIC-0926-SM-4WWFK	Pancreas	RNA	Pancreas	SL-HDJ	No	2	cDNAShotgunStrandAgnostic	RNA Seq (NGS)	PDO-2186	P-RNA-0002	female	GTEX-ZPIC	38463	PRJNA75899	GRU	ncbi	Homo sapiens	ILLUMINA	SRP012682	GTEx	phs000424	Cross-Sectional	Genotype-Tissue Expression (GTEx)	B127
RNA-Seq	GCF_000001405.25	152	SAMN02791675	BI	sra	SRX613416	150	Illumina HiSeq 2000	PAIRED	cDNA	TRANSCRIPTOMIC	Solexa-234657	10/4/14	6289	2965	6/21/14	SRR1430202	SRS643866	GTEX-145MN-1426-SM-5SI9H	RNA:Total RNA	GTEX-145MN-1426-SM-5SI9H	Pancreas	RNA	Pancreas	SL-HDF	No	1	cDNAShotgunStrandAgnostic	RNA Seq (NGS)	PDO-3013	P-RNA-0002	male	GTEX-145MN	40445	PRJNA75899	GRU	ncbi	Homo sapiens	ILLUMINA	SRP012682	GTEx	phs000424	Cross-Sectional	Genotype-Tissue Expression (GTEx)	B128
RNA-Seq	GCF_000001405.25	152	SAMN02789993	BI	sra	SRX613814	150	Illumina HiSeq 2000	PAIRED	cDNA	TRANSCRIPTOMIC	Solexa-229433	10/4/14	6208	3088	6/21/14	SRR1431121	SRS643908	GTEX-13X6H-0626-SM-5LU53	RNA:Total RNA	GTEX-13X6H-0626-SM-5LU53	Pancreas	RNA	Pancreas	SL-HBS	No	1	cDNAShotgunStrandAgnostic	Allele-Specific Expression	PDO-2917	P-RNA-0002	female	GTEX-13X6H	40038	PRJNA75899	GRU	ncbi	Homo sapiens	ILLUMINA	SRP012682	GTEx	phs000424	Cross-Sectional	Genotype-Tissue Expression (GTEx)	B129
RNA-Seq	GCF_000001405.25	152	SAMN02788192	BI	sra	SRX613956	150	Illumina HiSeq 2000	PAIRED	cDNA	TRANSCRIPTOMIC	Solexa-232467	10/4/14	5780	2608	6/21/14	SRR1431493	SRS643926	GTEX-13YAN-2126-SM-5Q5C4	RNA:Total RNA	GTEX-13YAN-2126-SM-5Q5C4	Pancreas	RNA	Pancreas	SL-HDF	No	2	cDNAShotgunStrandAgnostic	RNA Seq (NGS)	PDO-3077	P-RNA-0002	male	GTEX-13YAN	40181	PRJNA75899	GRU	ncbi	Homo sapiens	ILLUMINA	SRP012682	GTEx	phs000424	Cross-Sectional	Genotype-Tissue Expression (GTEx)	B130
RNA-Seq	GCF_000001405.25	152	SAMN02788090	BI	sra	SRX614137	150	Illumina HiSeq 2000	PAIRED	cDNA	TRANSCRIPTOMIC	Solexa-232776	10/4/14	4422	1947	6/21/14	SRR1431948	SRS643948	GTEX-146FH-1826-SM-5QGQ7	RNA:Total RNA	GTEX-146FH-1826-SM-5QGQ7	Pancreas	RNA	Pancreas	SL-HBW	No	1	cDNAShotgunStrandAgnostic	RNA Seq (NGS)	PDO-3079	P-RNA-0002	female	GTEX-146FH	40183	PRJNA75899	GRU	ncbi	Homo sapiens	ILLUMINA	SRP012682	GTEx	phs000424	Cross-Sectional	Genotype-Tissue Expression (GTEx)	B131
RNA-Seq	GCF_000001405.25	152	SAMN02792997	BI	sra	SRX615116	150	Illumina HiSeq 2000	PAIRED	cDNA	TRANSCRIPTOMIC	Solexa-184441	10/4/14	7866	4061	6/21/14	SRR1434436	SRS644065	GTEX-Y114-0826-SM-4TT77	RNA:Total RNA	GTEX-Y114-0826-SM-4TT77	Pancreas	RNA	Pancreas	SL-HAT	No	8	cDNAShotgunStrandAgnostic	Allele-Specific Expression	PDO-1936	P-RNA-0002	female	GTEX-Y114	37985	PRJNA75899	GRU	ncbi	Homo sapiens	ILLUMINA	SRP012682	GTEx	phs000424	Cross-Sectional	Genotype-Tissue Expression (GTEx)	B132
RNA-Seq	GCF_000001405.25	152	SAMN02793239	BI	sra	SRX615319	150	Illumina HiSeq 2000	PAIRED	cDNA	TRANSCRIPTOMIC	Solexa-224442	10/4/14	7581	3759	6/21/14	SRR1434999	SRS644093	GTEX-131XE-1926-SM-5IFER	RNA:Total RNA	GTEX-131XE-1926-SM-5IFER	Pancreas	RNA	Pancreas	SL-HDJ	No	1	cDNAShotgunStrandAgnostic	RNA Seq (NGS)	PDO-2906	P-RNA-0002	male	GTEX-131XE	40027	PRJNA75899	GRU	ncbi	Homo sapiens	ILLUMINA	SRP012682	GTEx	phs000424	Cross-Sectional	Genotype-Tissue Expression (GTEx)	B133
RNA-Seq	GCF_000001405.25	152	SAMN02792760	BI	sra	SRX615646	150	Illumina HiSeq 2000	PAIRED	cDNA	TRANSCRIPTOMIC	Solexa-172879	10/3/14	4446	1880	6/21/14	SRR1435857	SRS644135	GTEX-WHSB-0726-SM-4M1XQ	RNA:Total RNA	GTEX-WHSB-0726-SM-4M1XQ	Pancreas	RNA	Pancreas	SL-HAM	No	2	cDNAShotgunStrandAgnostic	Allele-Specific Expression	PDO-1566	P-RNA-0002	male	GTEX-WHSB	36987	PRJNA75899	GRU	ncbi	Homo sapiens	ILLUMINA	SRP012682	GTEx	phs000424	Cross-Sectional	Genotype-Tissue Expression (GTEx)	B134
RNA-Seq	GCF_000001405.25	152	SAMN02789811	BI	sra	SRX615766	150	Illumina HiSeq 2000	PAIRED	cDNA	TRANSCRIPTOMIC	Solexa-233060	10/4/14	4720	2083	6/21/14	SRR1436187	SRS644153	GTEX-13SLX-1326-SM-5S2QS	RNA:Total RNA	GTEX-13SLX-1326-SM-5S2QS	Pancreas	RNA	Pancreas	SL-HDF	No	1	cDNAShotgunStrandAgnostic	RNA Seq (NGS)	PDO-3123	P-RNA-0002	female	GTEX-13SLX	40216	PRJNA75899	GRU	ncbi	Homo sapiens	ILLUMINA	SRP012682	GTEx	phs000424	Cross-Sectional	Genotype-Tissue Expression (GTEx)	B135
RNA-Seq	GCF_000001405.25	152	SAMN02789935	BI	sra	SRX616954	150	Illumina HiSeq 2000	PAIRED	cDNA	TRANSCRIPTOMIC	Solexa-175528	10/4/14	5657	2580	6/23/14	SRR1440032	SRS644394	GTEX-X15G-0726-SM-4PQZ5	RNA:Total RNA	GTEX-X15G-0726-SM-4PQZ5	Pancreas	RNA	Pancreas	SL-HAM	No	2	cDNAShotgunStrandAgnostic	RNA Seq (NGS)	PDO-1664	P-RNA-0002	female	GTEX-X15G	37204	PRJNA75899	GRU	ncbi	Homo sapiens	ILLUMINA	SRP012682	GTEx	phs000424	Cross-Sectional	Genotype-Tissue Expression (GTEx)	B136
RNA-Seq	GCF_000001405.25	152	SAMN02788195	BI	sra	SRX617753	150	Illumina HiSeq 2000	PAIRED	cDNA	TRANSCRIPTOMIC	Solexa-215580	10/4/14	6138	2775	6/23/14	SRR1442127	SRS644491	GTEX-ZTPG-1026-SM-5DUWP	RNA:Total RNA	GTEX-ZTPG-1026-SM-5DUWP	Pancreas	RNA	Pancreas	SL-HDH	No	2	cDNAShotgunStrandAgnostic	RNA Seq (NGS)	PDO-2680	P-RNA-0002	female	GTEX-ZTPG	39828	PRJNA75899	GRU	ncbi	Homo sapiens	ILLUMINA	SRP012682	GTEx	phs000424	Cross-Sectional	Genotype-Tissue Expression (GTEx)	B137
RNA-Seq	GCF_000001405.25	152	SAMN02792345	BI	sra	SRX618329	150	Illumina HiSeq 2000	PAIRED	cDNA	TRANSCRIPTOMIC	Solexa-230215	10/4/14	6222	2990	6/23/14	SRR1443633	SRS644562	GTEX-13CF3-1026-SM-5LZWY	RNA:Total RNA	GTEX-13CF3-1026-SM-5LZWY	Pancreas	RNA	Pancreas	SL-HAR	No	5	cDNAShotgunStrandAgnostic	Allele-Specific Expression	PDO-3011	P-RNA-0002	female	GTEX-13CF3	40113	PRJNA75899	GRU	ncbi	Homo sapiens	ILLUMINA	SRP012682	GTEx	phs000424	Cross-Sectional	Genotype-Tissue Expression (GTEx)	B138
RNA-Seq	GCF_000001405.25	152	SAMN02789310	BI	sra	SRX619255	150	Illumina HiSeq 2000	PAIRED	cDNA	TRANSCRIPTOMIC	Solexa-224439	10/4/14	6822	3356	6/23/14	SRR1445939	SRS644672	GTEX-13D11-2226-SM-5IFEO	RNA:Total RNA	GTEX-13D11-2226-SM-5IFEO	Pancreas	RNA	Pancreas	SL-HDD	No	1	cDNAShotgunStrandAgnostic	RNA Seq (NGS)	PDO-2906	P-RNA-0002	female	GTEX-13D11	40027	PRJNA75899	GRU	ncbi	Homo sapiens	ILLUMINA	SRP012682	GTEx	phs000424	Cross-Sectional	Genotype-Tissue Expression (GTEx)	B139
RNA-Seq	GCF_000001405.25	152	SAMN02790768	BI	sra	SRX619263	150	Illumina HiSeq 2000	PAIRED	cDNA	TRANSCRIPTOMIC	Solexa-191562	10/4/14	5574	2744	6/23/14	SRR1445960	SRS644673	GTEX-ZDTT-1126-SM-4WKFW	RNA:Total RNA	GTEX-ZDTT-1126-SM-4WKFW	Pancreas	RNA	Pancreas	SL-HBV	No	1	cDNAShotgunStrandAgnostic	Allele-Specific Expression	PDO-2180	P-RNA-0002	male	GTEX-ZDTT	38406	PRJNA75899	GRU	ncbi	Homo sapiens	ILLUMINA	SRP012682	GTEx	phs000424	Cross-Sectional	Genotype-Tissue Expression (GTEx)	B140
RNA-Seq	GCF_000001405.25	152	SAMN02790971	BI	sra	SRX619999	150	Illumina HiSeq 2000	PAIRED	cDNA	TRANSCRIPTOMIC	Solexa-234638	10/4/14	7092	3333	6/23/14	SRR1447760	SRS644756	GTEX-ZYWO-1326-SM-5SI8X	RNA:Total RNA	GTEX-ZYWO-1326-SM-5SI8X	Pancreas	RNA	Pancreas	SL-HDH	No	2	cDNAShotgunStrandAgnostic	RNA Seq (NGS)	PDO-3013	P-RNA-0002	female	GTEX-ZYWO	40445	PRJNA75899	GRU	ncbi	Homo sapiens	ILLUMINA	SRP012682	GTEx	phs000424	Cross-Sectional	Genotype-Tissue Expression (GTEx)	B141
RNA-Seq	GCF_000001405.25	152	SAMN02789575	BI	sra	SRX622173	150	Illumina HiSeq 2000	PAIRED	cDNA	TRANSCRIPTOMIC	Solexa-191614	10/4/14	6413	3119	6/24/14	SRR1452556	SRS645726	GTEX-ZEX8-1026-SM-4WKHE	RNA:Total RNA	GTEX-ZEX8-1026-SM-4WKHE	Pancreas	RNA	Pancreas	SL-HDD	No	1	cDNAShotgunStrandAgnostic	RNA Seq (NGS)	PDO-2180	P-RNA-0002	male	GTEX-ZEX8	38406	PRJNA75899	GRU	ncbi	Homo sapiens	ILLUMINA	SRP012682	GTEx	phs000424	Cross-Sectional	Genotype-Tissue Expression (GTEx)	B142
RNA-Seq	GCF_000001405.25	152	SAMN02793798	BI	sra	SRX622397	150	Illumina HiSeq 2000	PAIRED	cDNA	TRANSCRIPTOMIC	Solexa-191595	10/4/14	6235	3023	6/24/14	SRR1453047	SRS645748	GTEX-ZDYS-2526-SM-4WKGU	RNA:Total RNA	GTEX-ZDYS-2526-SM-4WKGU	Pancreas	RNA	Pancreas	SL-HBW	No	1	cDNAShotgunStrandAgnostic	Allele-Specific Expression	PDO-2180	P-RNA-0002	male	GTEX-ZDYS	38406	PRJNA75899	GRU	ncbi	Homo sapiens	ILLUMINA	SRP012682	GTEx	phs000424	Cross-Sectional	Genotype-Tissue Expression (GTEx)	B143
RNA-Seq	GCF_000001405.25	152	SAMN02790322	BI	sra	SRX622487	150	Illumina HiSeq 2000	PAIRED	cDNA	TRANSCRIPTOMIC	Solexa-208168	10/4/14	7764	4025	6/24/14	SRR1453277	SRS645759	GTEX-ZVZP-0626-SM-59HL5	RNA:Total RNA	GTEX-ZVZP-0626-SM-59HL5	Pancreas	RNA	Pancreas	SL-HDH	No	2	cDNAShotgunStrandAgnostic	Allele-Specific Expression	PDO-2455	P-RNA-0002	male	GTEX-ZVZP	39175	PRJNA75899	GRU	ncbi	Homo sapiens	ILLUMINA	SRP012682	GTEx	phs000424	Cross-Sectional	Genotype-Tissue Expression (GTEx)	B144
RNA-Seq	GCF_000001405.25	152	SAMN02788240	BI	sra	SRX622725	150	Illumina HiSeq 2000	PAIRED	cDNA	TRANSCRIPTOMIC	Solexa-224838	10/4/14	6537	3394	6/24/14	SRR1453893	SRS645787	GTEX-Y8E4-1326-SM-5IFIY	RNA:Total RNA	GTEX-Y8E4-1326-SM-5IFIY	Pancreas	RNA	Pancreas	SL-HDJ	No	1	cDNAShotgunStrandAgnostic	RNA Seq (NGS)	PDO-2905	P-RNA-0002	male	GTEX-Y8E4	40043	PRJNA75899	GRU	ncbi	Homo sapiens	ILLUMINA	SRP012682	GTEx	phs000424	Cross-Sectional	Genotype-Tissue Expression (GTEx)	B145
RNA-Seq	GCF_000001405.25	152	SAMN02792068	BI	sra	SRX622762	150	Illumina HiSeq 2000	PAIRED	cDNA	TRANSCRIPTOMIC	Solexa-224873	10/4/14	6463	3309	6/24/14	SRR1453991	SRS645792	GTEX-Y8LW-1026-SM-5IFJY	RNA:Total RNA	GTEX-Y8LW-1026-SM-5IFJY	Pancreas	RNA	Pancreas	SL-HEH	No	1	cDNAShotgunStrandAgnostic	RNA Seq (NGS)	PDO-2905	P-RNA-0002	female	GTEX-Y8LW	40043	PRJNA75899	GRU	ncbi	Homo sapiens	ILLUMINA	SRP012682	GTEx	phs000424	Cross-Sectional	Genotype-Tissue Expression (GTEx)	B146
RNA-Seq	GCF_000001405.25	152	SAMN02792684	BI	sra	SRX622893	150	Illumina HiSeq 2000	PAIRED	cDNA	TRANSCRIPTOMIC	Solexa-224478	10/4/14	6004	2958	6/24/14	SRR1454289	SRS645806	GTEX-1399S-0326-SM-5IFFS	RNA:Total RNA	GTEX-1399S-0326-SM-5IFFS	Pancreas	RNA	Pancreas	SL-HDB	No	2	cDNAShotgunStrandAgnostic	RNA Seq (NGS)	PDO-2906	P-RNA-0002	female	GTEX-1399S	40027	PRJNA75899	GRU	ncbi	Homo sapiens	ILLUMINA	SRP012682	GTEx	phs000424	Cross-Sectional	Genotype-Tissue Expression (GTEx)	B147
RNA-Seq	GCF_000001405.25	152	SAMN02790910	BI	sra	SRX623455	150	Illumina HiSeq 2000	PAIRED	cDNA	TRANSCRIPTOMIC	Solexa-222941	10/4/14	5313	2488	6/24/14	SRR1455631	SRS645868	GTEX-ZAB4-1726-SM-5HL8C	RNA:Total RNA	GTEX-ZAB4-1726-SM-5HL8C	Pancreas	RNA	Pancreas	SL-HDE	No	2	cDNAShotgunStrandAgnostic	Allele-Specific Expression	PDO-2896	P-RNA-0002	male	GTEX-ZAB4	40025	PRJNA75899	GRU	ncbi	Homo sapiens	ILLUMINA	SRP012682	GTEx	phs000424	Cross-Sectional	Genotype-Tissue Expression (GTEx)	B148
RNA-Seq	GCF_000001405.25	152	SAMN02790810	BI	sra	SRX623514	350	Illumina HiSeq 2000	PAIRED	cDNA	TRANSCRIPTOMIC	Solexa-185179	10/4/14	7358	3510	6/24/14	SRR1455783	SRS645875	GTEX-Y5LM-0526-SM-4V6G3	RNA:Total RNA	GTEX-Y5LM-0526-SM-4V6G3	Pancreas	RNA	Pancreas	SL-HAT	No	1	cDNAShotgunStrandAgnostic	RNA Seq (NGS)	PDO-1947	P-RNA-0002	female	GTEX-Y5LM	38009	PRJNA75899	GRU	ncbi	Homo sapiens	ILLUMINA	SRP012682	GTEx	phs000424	Cross-Sectional	Genotype-Tissue Expression (GTEx)	B149
RNA-Seq	GCF_000001405.25	152	SAMN02792680	BI	sra	SRX624277	150	Illumina HiSeq 2000	PAIRED	cDNA	TRANSCRIPTOMIC	Solexa-220294	10/4/14	6477	2943	6/24/14	SRR1457682	SRS645963	GTEX-12WSL-0426-SM-5GCNX	RNA:Total RNA	GTEX-12WSL-0426-SM-5GCNX	Pancreas	RNA	Pancreas	SL-HBW	No	2	cDNAShotgunStrandAgnostic	Allele-Specific Expression	PDO-2874	P-RNA-0002	male	GTEX-12WSL	40012	PRJNA75899	GRU	ncbi	Homo sapiens	ILLUMINA	SRP012682	GTEx	phs000424	Cross-Sectional	Genotype-Tissue Expression (GTEx)	B150
RNA-Seq	GCF_000001405.25	152	SAMN02792836	BI	sra	SRX624292	150	Illumina HiSeq 2000	PAIRED	cDNA	TRANSCRIPTOMIC	Solexa-231885	10/4/14	8233	4173	6/24/14	SRR1457727	SRS645965	GTEX-132QS-0926-SM-5P9GB	RNA:Total RNA	GTEX-132QS-0926-SM-5P9GB	Pancreas	RNA	Pancreas	SL-HDG	No	1	cDNAShotgunStrandAgnostic	Allele-Specific Expression	PDO-3023	P-RNA-0002	male	GTEX-132QS	40125	PRJNA75899	GRU	ncbi	Homo sapiens	ILLUMINA	SRP012682	GTEx	phs000424	Cross-Sectional	Genotype-Tissue Expression (GTEx)	B151
RNA-Seq	GCF_000001405.25	152	SAMN02788527	BI	sra	SRX624808	150	Illumina HiSeq 2000	PAIRED	cDNA	TRANSCRIPTOMIC	Solexa-229798	10/4/14	4673	2303	6/24/14	SRR1458992	SRS646023	GTEX-YFCO-1026-SM-5LU9S	RNA:Total RNA	GTEX-YFCO-1026-SM-5LU9S	Pancreas	RNA	Pancreas	SL-HAS	No	7	cDNAShotgunStrandAgnostic	RNA Seq (NGS)	PDO-3009	P-RNA-0002	male	GTEX-YFCO	40111	PRJNA75899	GRU	ncbi	Homo sapiens	ILLUMINA	SRP012682	GTEx	phs000424	Cross-Sectional	Genotype-Tissue Expression (GTEx)	B152
RNA-Seq	GCF_000001405.25	152	SAMN02787199	BI	sra	SRX627661	150	Illumina HiSeq 2000	PAIRED	cDNA	TRANSCRIPTOMIC	Solexa-174442	10/4/14	7223	3371	6/27/14	SRR1464226	SRS648109	GTEX-WQUQ-2126-SM-4OOSO	RNA:Total RNA	GTEX-WQUQ-2126-SM-4OOSO	Pancreas	RNA	Pancreas	SL-HCB	No	2	cDNAShotgunStrandAgnostic	Allele-Specific Expression	PDO-1567	P-RNA-0002	male	GTEX-WQUQ	37347	PRJNA75899	GRU	ncbi	Homo sapiens	ILLUMINA	SRP012682	GTEx	phs000424	Cross-Sectional	Genotype-Tissue Expression (GTEx)	B153
RNA-Seq	GCF_000001405.25	152	SAMN02792354	BI	sra	SRX627843	150	Illumina HiSeq 2000	PAIRED	cDNA	TRANSCRIPTOMIC	Solexa-192562	10/4/14	5678	2702	6/27/14	SRR1464724	SRS648132	GTEX-ZPU1-0226-SM-4WWC9	RNA:Total RNA	GTEX-ZPU1-0226-SM-4WWC9	Pancreas	RNA	Pancreas	SL-HDE	No	2	cDNAShotgunStrandAgnostic	RNA Seq (NGS)	PDO-2185	P-RNA-0002	male	GTEX-ZPU1	38443	PRJNA75899	GRU	ncbi	Homo sapiens	ILLUMINA	SRP012682	GTEx	phs000424	Cross-Sectional	Genotype-Tissue Expression (GTEx)	B154
RNA-Seq	GCF_000001405.25	152	SAMN02789797	BI	sra	SRX628223	150	Illumina HiSeq 2000	PAIRED	cDNA	TRANSCRIPTOMIC	Solexa-228592	10/4/14	6318	3226	6/27/14	SRR1465674	SRS648177	GTEX-13O1R-1826-SM-5KM3B	RNA:Total RNA	GTEX-13O1R-1826-SM-5KM3B	Pancreas	RNA	Pancreas	SL-HAX	No	4	cDNAShotgunStrandAgnostic	Allele-Specific Expression	PDO-2914	P-RNA-0002	male	GTEX-13O1R	40035	PRJNA75899	GRU	ncbi	Homo sapiens	ILLUMINA	SRP012682	GTEx	phs000424	Cross-Sectional	Genotype-Tissue Expression (GTEx)	B155
RNA-Seq	GCF_000001405.25	152	SAMN02789559	BI	sra	SRX628513	150	Illumina HiSeq 2000	PAIRED	cDNA	TRANSCRIPTOMIC	Solexa-176179	10/4/14	4467	2065	6/27/14	SRR1466321	SRS648207	GTEX-QLQ7-0626-SM-4R1JT	RNA:Total RNA	GTEX-QLQ7-0626-SM-4R1JT	Pancreas	RNA	Pancreas	SL-HDJ	No	1	cDNAShotgunStrandAgnostic	RNA Seq (NGS)	PDO-1689	P-RNA-0002	male	GTEX-QLQ7	37441	PRJNA75899	GRU	ncbi	Homo sapiens	ILLUMINA	SRP012682	GTEx	phs000424	Cross-Sectional	Genotype-Tissue Expression (GTEx)	B156
RNA-Seq	GCF_000001405.25	152	SAMN02788108	BI	sra	SRX629552	150	Illumina HiSeq 2000	PAIRED	cDNA	TRANSCRIPTOMIC	Solexa-176190	10/4/14	4551	2098	6/27/14	SRR1468787	SRS648321	GTEX-QMRM-0326-SM-4R1K5	RNA:Total RNA	GTEX-QMRM-0326-SM-4R1K5	Pancreas	RNA	Pancreas	SL-HCB	No	2	cDNAShotgunStrandAgnostic	Allele-Specific Expression	PDO-1689	P-RNA-0002	male	GTEX-QMRM	37441	PRJNA75899	GRU	ncbi	Homo sapiens	ILLUMINA	SRP012682	GTEx	phs000424	Cross-Sectional	Genotype-Tissue Expression (GTEx)	B157
RNA-Seq	GCF_000001405.25	152	SAMN02792706	BI	sra	SRX629623	150	Illumina HiSeq 2000	PAIRED	cDNA	TRANSCRIPTOMIC	Solexa-232488	10/4/14	7156	3473	6/27/14	SRR1468931	SRS648328	GTEX-1497J-0426-SM-5Q5CO	RNA:Total RNA	GTEX-1497J-0426-SM-5Q5CO	Pancreas	RNA	Pancreas	SL-HDB	No	2	cDNAShotgunStrandAgnostic	Allele-Specific Expression	PDO-3078	P-RNA-0002	male	GTEX-1497J	40182	PRJNA75899	GRU	ncbi	Homo sapiens	ILLUMINA	SRP012682	GTEx	phs000424	Cross-Sectional	Genotype-Tissue Expression (GTEx)	B158
RNA-Seq	GCF_000001405.25	152	SAMN02788312	BI	sra	SRX631209	150	Illumina HiSeq 2000	PAIRED	cDNA	TRANSCRIPTOMIC	Solexa-224476	10/4/14	5661	2820	6/27/14	SRR1472728	SRS648505	GTEX-13OVI-0526-SM-5IFFQ	RNA:Total RNA	GTEX-13OVI-0526-SM-5IFFQ	Pancreas	RNA	Pancreas	SL-HDE	No	2	cDNAShotgunStrandAgnostic	RNA Seq (NGS)	PDO-2906	P-RNA-0002	female	GTEX-13OVI	40027	PRJNA75899	GRU	ncbi	Homo sapiens	ILLUMINA	SRP012682	GTEx	phs000424	Cross-Sectional	Genotype-Tissue Expression (GTEx)	B159
RNA-Seq	GCF_000001405.25	152	SAMN02788190	BI	sra	SRX632147	150	Illumina HiSeq 2000	PAIRED	cDNA	TRANSCRIPTOMIC	Solexa-211532	10/4/14	6502	3424	6/27/14	SRR1474908	SRS648618	GTEX-12WSK-0226-SM-5BC62	RNA:Total RNA	GTEX-12WSK-0226-SM-5BC62	Pancreas	RNA	Pancreas	SL-HDE	No	2	cDNAShotgunStrandAgnostic	Allele-Specific Expression	PDO-2518	P-RNA-0002	female	GTEX-12WSK	39224	PRJNA75899	GRU	ncbi	Homo sapiens	ILLUMINA	SRP012682	GTEx	phs000424	Cross-Sectional	Genotype-Tissue Expression (GTEx)	B160
RNA-Seq	GCF_000001405.25	152	SAMN02789893	BI	sra	SRX632228	150	Illumina HiSeq 2000	PAIRED	cDNA	TRANSCRIPTOMIC	Solexa-228593	10/4/14	4543	2324	6/27/14	SRR1475128	SRS648629	GTEX-13N11-0226-SM-5KM3C	RNA:Total RNA	GTEX-13N11-0226-SM-5KM3C	Pancreas	RNA	Pancreas	SL-HDJ	No	2	cDNAShotgunStrandAgnostic	RNA Seq (NGS)	PDO-2914	P-RNA-0002	female	GTEX-13N11	40035	PRJNA75899	GRU	ncbi	Homo sapiens	ILLUMINA	SRP012682	GTEx	phs000424	Cross-Sectional	Genotype-Tissue Expression (GTEx)	B161
RNA-Seq	GCF_000001405.25	152	SAMN02791730	BI	sra	SRX634391	150	Illumina HiSeq 2000	PAIRED	cDNA	TRANSCRIPTOMIC	Solexa-224785	10/4/14	7026	3649	6/27/14	SRR1480347	SRS648876	GTEX-YEC4-1326-SM-5IFHG	RNA:Total RNA	GTEX-YEC4-1326-SM-5IFHG	Pancreas	RNA	Pancreas	SL-HEH	No	3	cDNAShotgunStrandAgnostic	Allele-Specific Expression	PDO-2905	P-RNA-0002	male	GTEX-YEC4	40043	PRJNA75899	GRU	ncbi	Homo sapiens	ILLUMINA	SRP012682	GTEx	phs000424	Cross-Sectional	Genotype-Tissue Expression (GTEx)	B162
RNA-Seq	GCF_000001405.25	152	SAMN02790134	BI	sra	SRX634732	150	Illumina HiSeq 2000	PAIRED	cDNA	TRANSCRIPTOMIC	Solexa-215673	10/4/14	6348	3247	6/27/14	SRR1481146	SRS648913	GTEX-ZYY3-0826-SM-5E44R	RNA:Total RNA	GTEX-ZYY3-0826-SM-5E44R	Pancreas	RNA	Pancreas	SL-HDE	No	2	cDNAShotgunStrandAgnostic	RNA Seq (NGS)	PDO-2681	P-RNA-0002	female	GTEX-ZYY3	39829	PRJNA75899	GRU	ncbi	Homo sapiens	ILLUMINA	SRP012682	GTEx	phs000424	Cross-Sectional	Genotype-Tissue Expression (GTEx)	B163
RNA-Seq	GCF_000001405.25	152	SAMN02788436	BI	sra	SRX637031	150	Illumina HiSeq 2000	PAIRED	cDNA	TRANSCRIPTOMIC	Solexa-215859	10/4/14	6583	3202	6/28/14	SRR1487764	SRS649638	GTEX-132AR-1826-SM-5EGHR	RNA:Total RNA	GTEX-132AR-1826-SM-5EGHR	Pancreas	RNA	Pancreas	SL-HDD	No	1	cDNAShotgunStrandAgnostic	RNA Seq (NGS)	PDO-2830	P-RNA-0002	female	GTEX-132AR	39959	PRJNA75899	GRU	ncbi	Homo sapiens	ILLUMINA	SRP012682	GTEx	phs000424	Cross-Sectional	Genotype-Tissue Expression (GTEx)	B164
RNA-Seq	GCF_000001405.25	152	SAMN02789867	BI	sra	SRX637046	150	Illumina HiSeq 2000	PAIRED	cDNA	TRANSCRIPTOMIC	Solexa-206258	10/4/14	6925	3516	6/28/14	SRR1487784	SRS649639	GTEX-ZT9W-0926-SM-57WFS	RNA:Total RNA	GTEX-ZT9W-0926-SM-57WFS	Pancreas	RNA	Pancreas	SL-HDB	No	1	cDNAShotgunStrandAgnostic	Allele-Specific Expression	PDO-2452	P-RNA-0002	male	GTEX-ZT9W	39171	PRJNA75899	GRU	ncbi	Homo sapiens	ILLUMINA	SRP012682	GTEx	phs000424	Cross-Sectional	Genotype-Tissue Expression (GTEx)	B165
RNA-Seq	GCF_000001405.25	152	SAMN02791298	BI	sra	SRX638100	150	Illumina HiSeq 2000	PAIRED	cDNA	TRANSCRIPTOMIC	Solexa-220250	10/4/14	6855	3192	6/28/14	SRR1490404	SRS649761	GTEX-131XG-1426-SM-5GCMO	RNA:Total RNA	GTEX-131XG-1426-SM-5GCMO	Pancreas	RNA	Pancreas	SL-HDC	No	1	cDNAShotgunStrandAgnostic	RNA Seq (NGS)	PDO-2874	P-RNA-0002	female	GTEX-131XG	40012	PRJNA75899	GRU	ncbi	Homo sapiens	ILLUMINA	SRP012682	GTEx	phs000424	Cross-Sectional	Genotype-Tissue Expression (GTEx)	B166
RNA-Seq	GCF_000001405.25	500	SAMN03877864	BI	sra	SRX1153049	400	Illumina HiSeq 2000	PAIRED	cDNA	TRANSCRIPTOMIC	Solexa-233746	9/11/15	46918	21278	10/6/15	SRR2166708	SRS1036274	GTEX-WFON-0626-SM-5S2SX	RNA:Total RNA	GTEX-WFON-0626-SM-5S2SX	Pancreas	RNA	Pancreas	SL-HDF	No	2	cDNAShotgunReadTwoSense		PDO-3124	P-RNA-0009	male	GTEX-WFON	40219	PRJNA75899	GRU	ncbi	Homo sapiens	ILLUMINA	SRP012682	GTEx	phs000424	Cross-Sectional	Genotype-Tissue Expression (GTEx)	B167
RNA-Seq	GCF_000001405.25	500	SAMN03878037	BI	sra	SRX1152977	400	Illumina HiSeq 2000	PAIRED	cDNA	TRANSCRIPTOMIC	Solexa-233731	9/11/15	44532	20408	10/6/15	SRR2166748	SRS1036280	GTEX-S32W-0826-SM-5S2SI	RNA:Total RNA	GTEX-S32W-0826-SM-5S2SI	Pancreas	RNA	Pancreas	SL-HCC	No	2	cDNAShotgunReadTwoSense		PDO-3124	P-RNA-0009	female	GTEX-S32W	40219	PRJNA75899	GRU	ncbi	Homo sapiens	ILLUMINA	SRP012682	GTEx	phs000424	Cross-Sectional	Genotype-Tissue Expression (GTEx)	B168
RNA-Seq	GCF_000001405.25	152	SAMN01887127	BI	sra	SRX221661	241	Illumina HiSeq 2000	PAIRED	cDNA	TRANSCRIPTOMIC	Solexa-118855	10/2/14	7186	3590	2/1/13	SRR656457	SRS389149	GTEX-U8XE-2026-SM-3DB8S	RNA:Total RNA	GTEX-U8XE-2026-SM-3DB8S	Pancreas		Pancreas		No			Allele-Specific Expression			male	GTEX-U8XE	31753	PRJNA75899	GRU	ncbi	Homo sapiens	ILLUMINA	SRP012682	GTEx	phs000424	Cross-Sectional	Genotype-Tissue Expression (GTEx)	B169
RNA-Seq	GCF_000001405.25	152	SAMN01887236	BI	sra	SRX221957	263	Illumina HiSeq 2000	PAIRED	cDNA	TRANSCRIPTOMIC	Solexa-118863	10/2/14	8269	4188	2/1/13	SRR656982	SRS389362	GTEX-UJHI-0626-SM-3DB8T	RNA:Total RNA	GTEX-UJHI-0626-SM-3DB8T	Pancreas		Pancreas		No			Allele-Specific Expression			female	GTEX-UJHI	31753	PRJNA75899	GRU	ncbi	Homo sapiens	ILLUMINA	SRP012682	GTEx	phs000424	Cross-Sectional	Genotype-Tissue Expression (GTEx)	B170
RNA-Seq	GCF_000001405.25	152	SAMN01887085	BI	sra	SRX221983	325	Illumina HiSeq 2000	PAIRED	cDNA	TRANSCRIPTOMIC	Solexa-118324	10/2/14	13828	7804	2/1/13	SRR657077	SRS389373	GTEX-UPIC-0726-SM-3GADW	RNA:Total RNA	GTEX-UPIC-0726-SM-3GADW	Pancreas		Pancreas		No			RNA Seq (NGS)			female	GTEX-UPIC	32294	PRJNA75899	GRU	ncbi	Homo sapiens	ILLUMINA	SRP012682	GTEx	phs000424	Cross-Sectional	Genotype-Tissue Expression (GTEx)	B171
RNA-Seq	GCF_000001405.25	152	SAMN01887136	BI	sra	SRX223151	434	Illumina HiSeq 2000	PAIRED	cDNA	TRANSCRIPTOMIC	Solexa-113978	10/3/14	7719	4382	2/3/13	SRR663645	SRS389865	GTEX-TML8-0526-SM-32QOQ	RNA:Total RNA	GTEX-TML8-0526-SM-32QOQ	Pancreas		Pancreas		No			Allele-Specific Expression			female	GTEX-TML8	31053	PRJNA75899	GRU	ncbi	Homo sapiens	ILLUMINA	SRP012682	GTEx	phs000424	Cross-Sectional	Genotype-Tissue Expression (GTEx)	B172
RNA-Seq	GCF_000001405.25	152	SAMN01887013	BI	sra	SRX222844	459	Illumina HiSeq 2000	PAIRED	cDNA	TRANSCRIPTOMIC	Solexa-119161	10/3/14	3811	2003	2/3/13	SRR665405	SRS389767	GTEX-VUSG-0326-SM-3GIJ7	RNA:Total RNA	GTEX-VUSG-0326-SM-3GIJ7	Pancreas		Pancreas		No			RNA Seq (NGS)			male	GTEX-VUSG	32319	PRJNA75899	GRU	ncbi	Homo sapiens	ILLUMINA	SRP012682	GTEx	phs000424	Cross-Sectional	Genotype-Tissue Expression (GTEx)	B173
RNA-Seq	GCF_000001405.25	152	SAMN01993892	BI	sra	SRX260006	273	Illumina HiSeq 2000	PAIRED	cDNA	TRANSCRIPTOMIC	Solexa-129753	10/3/14	9098	5070	4/4/13	SRR808590	SRS408172	GTEX-OOBJ-1026-SM-3NB2L	RNA:Total RNA	GTEX-OOBJ-1026-SM-3NB2L	Pancreas		Pancreas		No			RNA Seq (NGS)			male	GTEX-OOBJ	33357	PRJNA75899	GRU	ncbi	Homo sapiens	ILLUMINA	SRP012682	GTEx	phs000424	Cross-Sectional	Genotype-Tissue Expression (GTEx)	B174
RNA-Seq	GCF_000001405.25	152	SAMN01994227	BI	sra	SRX260340	257	Illumina HiSeq 2000	PAIRED	cDNA	TRANSCRIPTOMIC	Solexa-125973	10/3/14	9286	4935	4/4/13	SRR810761	SRS408300	GTEX-O5YT-1026-SM-3MJGF	RNA:Total RNA	GTEX-O5YT-1026-SM-3MJGF	Pancreas		Pancreas		No			RNA Seq (NGS)			male	GTEX-O5YT	33157	PRJNA75899	GRU	ncbi	Homo sapiens	ILLUMINA	SRP012682	GTEx	phs000424	Cross-Sectional	Genotype-Tissue Expression (GTEx)	B175
RNA-Seq	GCF_000001405.25	152	SAMN01994173	BI	sra	SRX260379	286	Illumina HiSeq 2000	PAIRED	cDNA	TRANSCRIPTOMIC	Solexa-127388	10/3/14	7437	3646	4/4/13	SRR811029	SRS408312	GTEX-NFK9-1626-SM-3LK5J	RNA:Total RNA	GTEX-NFK9-1626-SM-3LK5J	Pancreas		Pancreas		No			RNA Seq (NGS)			male	GTEX-NFK9	32872	PRJNA75899	GRU	ncbi	Homo sapiens	ILLUMINA	SRP012682	GTEx	phs000424	Cross-Sectional	Genotype-Tissue Expression (GTEx)	B176
RNA-Seq	GCF_000001405.25	152	SAMN01994143	BI	sra	SRX260458	358	Illumina HiSeq 2000	PAIRED	cDNA	TRANSCRIPTOMIC	Solexa-129999	10/3/14	8519	4432	4/4/13	SRR811607	SRS408338	GTEX-P4PQ-1026-SM-3NMCN	RNA:Total RNA	GTEX-P4PQ-1026-SM-3NMCN	Pancreas		Pancreas		No			RNA Seq (NGS)	PDO-16		male	GTEX-P4PQ	33650	PRJNA75899	GRU	ncbi	Homo sapiens	ILLUMINA	SRP012682	GTEx	phs000424	Cross-Sectional	Genotype-Tissue Expression (GTEx)	B177
RNA-Seq	GCF_000001405.25	152	SAMN01994309	BI	sra	SRX260623	223	Illumina HiSeq 2000	PAIRED	cDNA	TRANSCRIPTOMIC	Solexa-130267	10/3/14	7472	4006	4/5/13	SRR812598	SRS408378	GTEX-X3Y1-0726-SM-3P5YU	RNA:Total RNA	GTEX-X3Y1-0726-SM-3P5YU	Pancreas		Pancreas		No			Allele-Specific Expression	PDO-17		male	GTEX-X3Y1	33651	PRJNA75899	GRU	ncbi	Homo sapiens	ILLUMINA	SRP012682	GTEx	phs000424	Cross-Sectional	Genotype-Tissue Expression (GTEx)	B178
RNA-Seq	GCF_000001405.25	152	SAMN01994420	BI	sra	SRX260706	205	Illumina HiSeq 2000	PAIRED	cDNA	TRANSCRIPTOMIC	Solexa-127440	10/3/14	7744	3729	4/5/13	SRR813208	SRS408396	GTEX-N7MT-1626-SM-3LK71	RNA:Total RNA	GTEX-N7MT-1626-SM-3LK71	Pancreas		Pancreas		No			Allele-Specific Expression			female	GTEX-N7MT	32872	PRJNA75899	GRU	ncbi	Homo sapiens	ILLUMINA	SRP012682	GTEx	phs000424	Cross-Sectional	Genotype-Tissue Expression (GTEx)	B179
RNA-Seq	GCF_000001405.25	152	SAMN01993929	BI	sra	SRX261212	223	Illumina HiSeq 2000	PAIRED	cDNA	TRANSCRIPTOMIC	Solexa-130316	10/3/14	9568	5117	4/5/13	SRR816541	SRS408598	GTEX-PLZ6-0726-SM-3P619	RNA:Total RNA	GTEX-PLZ6-0726-SM-3P619	Pancreas		Pancreas		No			RNA Seq (NGS)	PDO-17		male	GTEX-PLZ6	33651	PRJNA75899	GRU	ncbi	Homo sapiens	ILLUMINA	SRP012682	GTEx	phs000424	Cross-Sectional	Genotype-Tissue Expression (GTEx)	B180
RNA-Seq	GCF_000001405.25	152	SAMN01994269	BI	sra	SRX261726	230	Illumina HiSeq 2000	PAIRED	cDNA	TRANSCRIPTOMIC	Solexa-125978	10/3/14	8736	4625	4/6/13	SRR819771	SRS408809	GTEX-NPJ8-2126-SM-3MJGK	RNA:Total RNA	GTEX-NPJ8-2126-SM-3MJGK	Pancreas		Pancreas		No			Allele-Specific Expression			male	GTEX-NPJ8	33157	PRJNA75899	GRU	ncbi	Homo sapiens	ILLUMINA	SRP012682	GTEx	phs000424	Cross-Sectional	Genotype-Tissue Expression (GTEx)	B181
RNA-Seq	GCF_000001405.25	152	SAMN01994172	BI	sra	SRX261945	312	Illumina HiSeq 2000	PAIRED	cDNA	TRANSCRIPTOMIC	Solexa-125976	10/3/14	8028	4328	4/6/13	SRR821050	SRS408888	GTEX-OHPL-1026-SM-3MJGI	RNA:Total RNA	GTEX-OHPL-1026-SM-3MJGI	Pancreas		Pancreas		No			Allele-Specific Expression			female	GTEX-OHPL	33157	PRJNA75899	GRU	ncbi	Homo sapiens	ILLUMINA	SRP012682	GTEx	phs000424	Cross-Sectional	Genotype-Tissue Expression (GTEx)	B182
RNA-Seq	GCF_000001405.25	152	SAMN01993986	BI	sra	SRX261974	256	Illumina HiSeq 2000	PAIRED	cDNA	TRANSCRIPTOMIC	Solexa-129976	10/3/14	7927	4152	4/6/13	SRR821231	SRS408899	GTEX-P4QS-1026-SM-3NMCW	RNA:Total RNA	GTEX-P4QS-1026-SM-3NMCW	Pancreas		Pancreas		No			Allele-Specific Expression	PDO-16		male	GTEX-P4QS	33650	PRJNA75899	GRU	ncbi	Homo sapiens	ILLUMINA	SRP012682	GTEx	phs000424	Cross-Sectional	Genotype-Tissue Expression (GTEx)	B183
RNA-Seq	GCF_000001405.25	152	SAMN01994222	BI	sra	SRX262045	382	Illumina HiSeq 2000	PAIRED	cDNA	TRANSCRIPTOMIC	Solexa-130151	10/3/14	8658	4777	4/6/13	SRR821666	SRS408929	GTEX-P4PP-1026-SM-3NM9O	RNA:Total RNA	GTEX-P4PP-1026-SM-3NM9O	Pancreas		Pancreas		No			RNA Seq (NGS)			female	GTEX-P4PP	33577	PRJNA75899	GRU	ncbi	Homo sapiens	ILLUMINA	SRP012682	GTEx	phs000424	Cross-Sectional	Genotype-Tissue Expression (GTEx)	B184
