# Supplementary material for: Alternative polyadenylation drives oncogenic gene expression in pancreatic ductal adenocarcinoma
Source: Genome Res. 2020 Mar;30(3):347–60. doi: 10.1101/gr.257550.119 (PMC7111527; doi:10.1101/gr.257550.119)
Supplement: Supplemental Material [file supp_gr.257550.119_Supplemental_Code.zip › TCGA_PAADSampleInfo_Supplemental.csv]

sampleID	CDE_ID_3226963	_EVENT	_INTEGRATION	_OS	_OS_IND	_OS_UNIT	_PATIENT	_RFS	_RFS_IND	_RFS_UNIT	_TIME_TO_EVENT	_TIME_TO_EVENT_UNIT	_cohort	_primary_disease	_primary_site	additional_pharmaceutical_therapy	additional_radiation_therapy	adenocarcinoma_invasion	age_at_initial_pathologic_diagnosis	alcohol_history_documented	alcoholic_exposure_category	amount_of_alcohol_consumption_per_day	anatomic_neoplasm_subdivision	anatomic_neoplasm_subdivision_other	bcr_followup_barcode	bcr_patient_barcode	bcr_sample_barcode	days_to_birth	days_to_collection	days_to_death	days_to_diabetes_onset	days_to_initial_pathologic_diagnosis	days_to_last_followup	days_to_new_tumor_event_additional_surgery_procedure	days_to_new_tumor_event_after_initial_treatment	days_to_pancreatitis_onset	family_history_of_cancer	followup_case_report_form_submission_reason	followup_treatment_success	form_completion_date	frequency_of_alcohol_consumption	gender	histologic_grading_tier_category	histological_type	histological_type_other	history_of_chronic_pancreatitis	history_of_diabetes	history_of_neoadjuvant_treatment	icd_10
TCGA-IB-AAUO-01	MSS	1	TCGA-IB-AAUO-01	239	1	days	TCGA-IB-AAUO	211	1	days	239	days	TCGA Pancreatic Cancer (PAAD)	pancreatic adenocarcinoma	Pancreas	NO	NO	YES	64	YES	Social Drinker		Head of Pancreas		TCGA-IB-AAUO-F60096	TCGA-IB-AAUO	TCGA-IB-AAUO-01A	-23622	87	239		0			211		NO	Additional New Tumor Event	Progressive Disease	7/8/14		FEMALE		Pancreas-Adenocarcinoma Ductal Type		NO	NO	No	C25.0
TCGA-IB-7644-01	MSS	1	TCGA-IB-7644-01	394	1	days	TCGA-IB-7644	394	0	days	394	days	TCGA Pancreatic Cancer (PAAD)	pancreatic adenocarcinoma	Pancreas			YES	65	YES	Occasional Drinker		Head of Pancreas		TCGA-IB-7644-F44985	TCGA-IB-7644	TCGA-IB-7644-01A	-24043		394		0	347				NO	Scheduled Follow-up Submission		7/2/13		FEMALE		Pancreas-Adenocarcinoma Ductal Type		NO	YES	No	C25.0
TCGA-3A-A9IZ-01	MSS	1	TCGA-3A-A9IZ-01	308	1	days	TCGA-3A-A9IZ			days	308	days	TCGA Pancreatic Cancer (PAAD)	pancreatic adenocarcinoma	Pancreas			YES	47	NO			Head of Pancreas			TCGA-3A-A9IZ	TCGA-3A-A9IZ-01A	-17294	574	308		0					NO			9/24/14		MALE	Four Tier	Pancreas-Adenocarcinoma Ductal Type		NO	NO	No	C25.0
TCGA-XD-AAUG-01	MSS	0	TCGA-XD-AAUG-01	420	0	days	TCGA-XD-AAUG	420	0	days	420	days	TCGA Pancreatic Cancer (PAAD)	pancreatic adenocarcinoma	Pancreas			NO	66	YES	Weekly Drinker		Other (please specify)	distal pancreas	TCGA-XD-AAUG-F69090	TCGA-XD-AAUG	TCGA-XD-AAUG-01A	-24291	67			0	420				YES	Scheduled Follow-up Submission		12/29/14		FEMALE		Pancreas-Adenocarcinoma Ductal Type				No	C25.1
TCGA-HZ-8002-01	Indeterminate	1	TCGA-HZ-8002-01	366	1	days	TCGA-HZ-8002	366	0	days	366	days	TCGA Pancreatic Cancer (PAAD)	pancreatic adenocarcinoma	Pancreas			YES	61				Head of Pancreas		TCGA-HZ-8002-F65861	TCGA-HZ-8002	TCGA-HZ-8002-01A	-22433		366		0	24					Scheduled Follow-up Submission		9/30/14		MALE		Pancreas-Adenocarcinoma Ductal Type				No	C25.0
TCGA-IB-7885-01	MSS	0	TCGA-IB-7885-01	1257	0	days	TCGA-IB-7885	1257	0	days	1257	days	TCGA Pancreatic Cancer (PAAD)	pancreatic adenocarcinoma	Pancreas			YES	78	YES	None		Head of Pancreas		TCGA-IB-7885-F58927	TCGA-IB-7885	TCGA-IB-7885-01A	-28554				0	1257				YES	Scheduled Follow-up Submission		4/28/14		FEMALE		Pancreas-Adenocarcinoma Ductal Type		NO	NO	No	C25.9
TCGA-2L-AAQJ-01	MSI-L	1	TCGA-2L-AAQJ-01	394	1	days	TCGA-2L-AAQJ	394	0	days	394	days	TCGA Pancreatic Cancer (PAAD)	pancreatic adenocarcinoma	Pancreas			YES	49	YES	None		Head of Pancreas		TCGA-2L-AAQJ-F62940	TCGA-2L-AAQJ	TCGA-2L-AAQJ-01A	-18103	1254	394		0						Scheduled Follow-up Submission	Progressive Disease	7/29/14		FEMALE	Three Tier	Pancreas-Adenocarcinoma Ductal Type		NO	NO	No	C25.0
TCGA-2J-AABU-01	MSS	1	TCGA-2J-AABU-01	277	1	days	TCGA-2J-AABU			days	277	days	TCGA Pancreatic Cancer (PAAD)	pancreatic adenocarcinoma	Pancreas			YES	56	YES	Daily Drinker	1	Head of Pancreas			TCGA-2J-AABU		-20641		277		0					NO			7/16/14	7	MALE	Four Tier	Pancreas-Adenocarcinoma Ductal Type		NO	NO	No	C25.0
TCGA-HZ-8315-01	MSS	1	TCGA-HZ-8315-01	299	1	days	TCGA-HZ-8315	299	0	days	299	days	TCGA Pancreatic Cancer (PAAD)	pancreatic adenocarcinoma	Pancreas			YES	54				Head of Pancreas		TCGA-HZ-8315-F66195	TCGA-HZ-8315	TCGA-HZ-8315-01A	-19839		299		0	28					Scheduled Follow-up Submission	Progressive Disease	10/3/14		FEMALE	Four Tier	Pancreas-Adenocarcinoma Ductal Type				No	C25.0
TCGA-IB-A5ST-01	MSS	0	TCGA-IB-A5ST-01	635	0	days	TCGA-IB-A5ST	635	0	days	635	days	TCGA Pancreatic Cancer (PAAD)	pancreatic adenocarcinoma	Pancreas			YES	64	NO			Head of Pancreas		TCGA-IB-A5ST-F62654	TCGA-IB-A5ST	TCGA-IB-A5ST-01A	-23672	103			0	635				YES	Scheduled Follow-up Submission	Complete Remission/Response	7/23/14		FEMALE		Pancreas-Adenocarcinoma Ductal Type		NO	NO	No	C25.0
TCGA-2J-AABA-01	MSS	1	TCGA-2J-AABA-01	607	1	days	TCGA-2J-AABA	160	1	days	607	days	TCGA Pancreatic Cancer (PAAD)	pancreatic adenocarcinoma	Pancreas	YES	NO	YES	55	NO			Head of Pancreas		TCGA-2J-AABA-F62440	TCGA-2J-AABA	TCGA-2J-AABA-01A	-20133	598	607		0			160	-18029		Scheduled Follow-up Submission		7/16/14		MALE	Four Tier	Pancreas-Adenocarcinoma Ductal Type		YES	NO	No	C25.0
TCGA-HZ-7922-01	Indeterminate	0	TCGA-HZ-7922-01	4	0	days	TCGA-HZ-7922	4	0	days	4	days	TCGA Pancreatic Cancer (PAAD)	pancreatic adenocarcinoma	Pancreas			YES	61	NO			Head of Pancreas			TCGA-HZ-7922	TCGA-HZ-7922-01A	-22413				0	4							12/2/12		FEMALE	Four Tier	Pancreas-Adenocarcinoma Ductal Type				No	C25.0
TCGA-FB-AAPS-01	MSS	0	TCGA-FB-AAPS-01	228	0	days	TCGA-FB-AAPS			days	228	days	TCGA Pancreatic Cancer (PAAD)	pancreatic adenocarcinoma	Pancreas			YES	62	NO			Head of Pancreas		TCGA-FB-AAPS-F64863	TCGA-FB-AAPS	TCGA-FB-AAPS-01A	-22981	2035			0	228					Scheduled Follow-up Submission		9/18/14		FEMALE	Three Tier	Pancreas-Adenocarcinoma Ductal Type		NO	NO	No	C25.0
TCGA-HZ-8637-01	MSS	1	TCGA-HZ-8637-01	517	1	days	TCGA-HZ-8637	517	0	days	517	days	TCGA Pancreatic Cancer (PAAD)	pancreatic adenocarcinoma	Pancreas			YES	76	NO			Head of Pancreas		TCGA-HZ-8637-F64065	TCGA-HZ-8637	TCGA-HZ-8637-01A	-27929		517		0	0					Scheduled Follow-up Submission	Complete Remission/Response	8/25/14		FEMALE	Four Tier	Pancreas-Adenocarcinoma Ductal Type				No	C25.0
TCGA-2J-AAB9-01	MSS	1	TCGA-2J-AAB9-01	627	1	days	TCGA-2J-AAB9			days	627	days	TCGA Pancreatic Cancer (PAAD)	pancreatic adenocarcinoma	Pancreas			YES	70	YES	Weekly Drinker	1	Head of Pancreas			TCGA-2J-AAB9	TCGA-2J-AAB9-01A	-25920	560	627		0					YES			7/16/14	3	FEMALE	Four Tier	Pancreas-Adenocarcinoma Ductal Type		NO	NO	No	C25.0
TCGA-IB-A7LX-01	MSS	1	TCGA-IB-A7LX-01	250	1	days	TCGA-IB-A7LX	230	1	days	250	days	TCGA Pancreatic Cancer (PAAD)	pancreatic adenocarcinoma	Pancreas	NO	NO	YES	57	YES	Occasional Drinker		Head of Pancreas		TCGA-IB-A7LX-F56394	TCGA-IB-A7LX	TCGA-IB-A7LX-01A	-20898	273	250		0			230			Additional New Tumor Event	Progressive Disease	2/4/14		MALE		Pancreas-Adenocarcinoma Ductal Type		NO	NO	No	C25.0
TCGA-IB-7890-01	MSS	1	TCGA-IB-7890-01	598	1	days	TCGA-IB-7890	519	1	days	598	days	TCGA Pancreatic Cancer (PAAD)	pancreatic adenocarcinoma	Pancreas	NO	NO	YES	73	YES	Occasional Drinker		Tail of Pancreas		TCGA-IB-7890-F45062	TCGA-IB-7890	TCGA-IB-7890-01A	-26747		598		0			519			Scheduled Follow-up Submission		7/3/13		MALE		Pancreas-Adenocarcinoma Ductal Type		NO	NO	No	C25.9
TCGA-3A-A9IX-01	MSS	0	TCGA-3A-A9IX-01	1037	0	days	TCGA-3A-A9IX	1037	0	days	1037	days	TCGA Pancreatic Cancer (PAAD)	pancreatic adenocarcinoma	Pancreas			YES	40	YES	Social Drinker		Head of Pancreas		TCGA-3A-A9IX-F69258	TCGA-3A-A9IX	TCGA-3A-A9IX-01A	-14729	715		-50	0	1037				NO	Scheduled Follow-up Submission	Complete Remission/Response	12/31/14		MALE	Four Tier	Pancreas-Adenocarcinoma Ductal Type		NO	YES	No	C25.0
TCGA-3E-AAAY-01	Indeterminate	0	TCGA-3E-AAAY-01	2285	0	days	TCGA-3E-AAAY	2285	0	days	2285	days	TCGA Pancreatic Cancer (PAAD)	pancreatic adenocarcinoma	Pancreas			YES	67	YES	None		Other (please specify)	Head and body	TCGA-3E-AAAY-F68046	TCGA-3E-AAAY	TCGA-3E-AAAY-01A	-24760	2017			0	2285					Scheduled Follow-up Submission		11/13/14		MALE		Pancreas-Adenocarcinoma Ductal Type		NO	NO	No	C25.1
TCGA-HV-A5A3-01	MSS	1	TCGA-HV-A5A3-01	128	1	days	TCGA-HV-A5A3	128	0	days	128	days	TCGA Pancreatic Cancer (PAAD)	pancreatic adenocarcinoma	Pancreas			YES	50	YES	Occasional Drinker		Body of Pancreas			TCGA-HV-A5A3	TCGA-HV-A5A3-01A	-18475	226	128		0								9/4/13		MALE	Three Tier	Pancreas-Adenocarcinoma Ductal Type		NO	NO	No	C25.1
TCGA-US-A774-01	MSS	1	TCGA-US-A774-01	695	1	days	TCGA-US-A774			days	695	days	TCGA Pancreatic Cancer (PAAD)	pancreatic adenocarcinoma	Pancreas			YES	76	YES	Social Drinker		Head of Pancreas			TCGA-US-A774	TCGA-US-A774-01A	-27957	670	695		0					YES			12/16/13		FEMALE	Four Tier	Pancreas-Adenocarcinoma Ductal Type		NO	NO	No	C25.0
TCGA-IB-AAUV-01	MSS	0	TCGA-IB-AAUV-01	404	0	days	TCGA-IB-AAUV	404	0	days	404	days	TCGA Pancreatic Cancer (PAAD)	pancreatic adenocarcinoma	Pancreas			YES	49	YES	None		Head of Pancreas		TCGA-IB-AAUV-F65791	TCGA-IB-AAUV	TCGA-IB-AAUV-01A	-18059	113			0	404				NO	Scheduled Follow-up Submission	Complete Remission/Response	9/30/14		MALE		Pancreas-Adenocarcinoma Ductal Type		NO	NO	No	C25.0
TCGA-F2-6880-01	MSS	0	TCGA-F2-6880-01	289	0	days	TCGA-F2-6880	289	0	days	289	days	TCGA Pancreatic Cancer (PAAD)	pancreatic adenocarcinoma	Pancreas			YES	70	YES	Daily Drinker	2	Head of Pancreas		TCGA-F2-6880-F34045	TCGA-F2-6880	TCGA-F2-6880-01A	-25809				0	289				NO	Scheduled Follow-up Submission	Complete Remission/Response	7/26/12	7	MALE	Four Tier	Pancreas-Adenocarcinoma Ductal Type		NO	YES	No	C25.0
TCGA-2J-AAB6-01	MSS	1	TCGA-2J-AAB6-01	293	1	days	TCGA-2J-AAB6			days	293	days	TCGA Pancreatic Cancer (PAAD)	pancreatic adenocarcinoma	Pancreas			YES	75	NO			Body of Pancreas			TCGA-2J-AAB6	TCGA-2J-AAB6-01A	-27600	707	293		0								7/16/14		MALE	Four Tier	Pancreas-Adenocarcinoma Ductal Type		NO	NO	No	C25.1
TCGA-IB-AAUS-01	MSS	0	TCGA-IB-AAUS-01	225	0	days	TCGA-IB-AAUS	225	0	days	225	days	TCGA Pancreatic Cancer (PAAD)	pancreatic adenocarcinoma	Pancreas			YES	84	YES	Daily Drinker	2.5	Other (please specify)	Pancreas Head and Body	TCGA-IB-AAUS-F65781	TCGA-IB-AAUS	TCGA-IB-AAUS-01A	-30684	70		-49	0	225				YES	Scheduled Follow-up Submission		9/30/14		FEMALE		Pancreas-Adenocarcinoma Ductal Type		NO	YES	No	C25.0
TCGA-HZ-7923-01	Indeterminate	0	TCGA-HZ-7923-01	314	0	days	TCGA-HZ-7923	314	0	days	314	days	TCGA Pancreatic Cancer (PAAD)	pancreatic adenocarcinoma	Pancreas			YES	65				Head of Pancreas		TCGA-HZ-7923-F65862	TCGA-HZ-7923	TCGA-HZ-7923-01A	-23760				0	314					Scheduled Follow-up Submission	Complete Remission/Response	9/30/14		MALE		Pancreas-Adenocarcinoma Ductal Type				No	C25.0
TCGA-S4-A8RO-01	MSS	0	TCGA-S4-A8RO-01	525	0	days	TCGA-S4-A8RO	291	1	days	525	days	TCGA Pancreatic Cancer (PAAD)	pancreatic adenocarcinoma	Pancreas	YES	NO	YES	75	YES	Weekly Drinker	2	Head of Pancreas		TCGA-S4-A8RO-F67257	TCGA-S4-A8RO	TCGA-S4-A8RO-01A	-27645	199			0	525		291		NO	Additional New Tumor Event		11/3/14	3	FEMALE	Three Tier	Pancreas-Adenocarcinoma Ductal Type		NO	NO	No	C25.0
TCGA-IB-AAUN-01	Indeterminate	1	TCGA-IB-AAUN-01	144	1	days	TCGA-IB-AAUN	144	0	days	144	days	TCGA Pancreatic Cancer (PAAD)	pancreatic adenocarcinoma	Pancreas			YES	74	YES	None		Head of Pancreas		TCGA-IB-AAUN-F65774	TCGA-IB-AAUN	TCGA-IB-AAUN-01A	-27128	97	144		0					YES	Scheduled Follow-up Submission		9/30/14		FEMALE		Pancreas-Adenocarcinoma Ductal Type		NO	NO	No	C25.0
TCGA-HZ-7926-01	MSS	1	TCGA-HZ-7926-01	518	1	days	TCGA-HZ-7926	340	1	days	518	days	TCGA Pancreatic Cancer (PAAD)	pancreatic adenocarcinoma	Pancreas	YES		YES	57	NO			Head of Pancreas		TCGA-HZ-7926-F65859	TCGA-HZ-7926		-21024		518		0	8		340			Scheduled Follow-up Submission	Progressive Disease	9/30/14		MALE		Pancreas-Adenocarcinoma Ductal Type				No	C25.0
TCGA-RL-AAAS-01	MSS	0	TCGA-RL-AAAS-01	9	0	days	TCGA-RL-AAAS	9	0	days	9	days	TCGA Pancreatic Cancer (PAAD)	pancreatic adenocarcinoma	Pancreas			YES	60	YES			Head of Pancreas		TCGA-RL-AAAS-F66442	TCGA-RL-AAAS	TCGA-RL-AAAS-01A	-22126	77			0	9			0	NO	Scheduled Follow-up Submission	Complete Remission/Response	10/15/14		FEMALE		Pancreas-Adenocarcinoma Ductal Type		NO	YES	No	C25.0
TCGA-HV-A5A6-01	MSS	1	TCGA-HV-A5A6-01	2036	1	days	TCGA-HV-A5A6	1511	1	days	2036	days	TCGA Pancreatic Cancer (PAAD)	pancreatic adenocarcinoma	Pancreas	YES	NO	YES	65				Head of Pancreas		TCGA-HV-A5A6-F66960	TCGA-HV-A5A6	TCGA-HV-A5A6-01A	-24025	4142	2036		0	1953		1511			Scheduled Follow-up Submission		11/3/14		FEMALE		Pancreas-Adenocarcinoma Ductal Type		NO	NO	No	C25.0
TCGA-HZ-A8P0-01	MSS		TCGA-HZ-A8P0-01			days	TCGA-HZ-A8P0			days		days	TCGA Pancreatic Cancer (PAAD)	pancreatic adenocarcinoma	Pancreas			YES	76	YES	Social Drinker		Head of Pancreas			TCGA-HZ-A8P0	TCGA-HZ-A8P0-01A	-27850	52			0	0				YES			3/29/14		MALE		Pancreas-Adenocarcinoma Ductal Type		NO	NO	No	C25.0
TCGA-2L-AAQI-01	Indeterminate	1	TCGA-2L-AAQI-01	103	1	days	TCGA-2L-AAQI	103	0	days	103	days	TCGA Pancreatic Cancer (PAAD)	pancreatic adenocarcinoma	Pancreas			YES	66	YES	None		Head of Pancreas		TCGA-2L-AAQI-F62939	TCGA-2L-AAQI	TCGA-2L-AAQI-01A	-24381	912	103		0				-50	NO	Scheduled Follow-up Submission	Progressive Disease	7/29/14		MALE	Three Tier	Pancreas-Adenocarcinoma Ductal Type		YES		No	C25.0
TCGA-3A-A9I7-01	MSS	0	TCGA-3A-A9I7-01	1323	0	days	TCGA-3A-A9I7	1309	1	days	1323	days	TCGA Pancreatic Cancer (PAAD)	pancreatic adenocarcinoma	Pancreas	NO	NO	YES	45	YES			Head of Pancreas		TCGA-3A-A9I7-F69130	TCGA-3A-A9I7	TCGA-3A-A9I7-01A	-16766	1212			0	1323		1309		NO	Scheduled Follow-up Submission		12/29/14		MALE		Pancreas-Adenocarcinoma Ductal Type		NO	NO	No	C25.0
TCGA-IB-8126-01	MSS	0	TCGA-IB-8126-01	462	0	days	TCGA-IB-8126	83	1	days	462	days	TCGA Pancreatic Cancer (PAAD)	pancreatic adenocarcinoma	Pancreas	YES	NO	YES	79	YES	None		Head of Pancreas		TCGA-IB-8126-F67999	TCGA-IB-8126	TCGA-IB-8126-01A	-29213				0	462		83		YES	Scheduled Follow-up Submission	Progressive Disease	11/13/14		FEMALE		Pancreas-Adenocarcinoma Ductal Type		NO	YES	No	C25.0
TCGA-3A-A9IH-01	MSS	0	TCGA-3A-A9IH-01	1021	0	days	TCGA-3A-A9IH	763	1	days	1021	days	TCGA Pancreatic Cancer (PAAD)	pancreatic adenocarcinoma	Pancreas	NO	NO	YES	66	YES	Daily Drinker	1	Body of Pancreas		TCGA-3A-A9IH-F69250	TCGA-3A-A9IH	TCGA-3A-A9IH-01A	-24174	686			0	1021		763		NO	Scheduled Follow-up Submission	Stable Disease	12/31/14	7	FEMALE		Pancreas-Adenocarcinoma Ductal Type		YES	NO	No	C25.1
TCGA-HZ-A49I-01	Indeterminate	1	TCGA-HZ-A49I-01	308	1	days	TCGA-HZ-A49I	308	0	days	308	days	TCGA Pancreatic Cancer (PAAD)	pancreatic adenocarcinoma	Pancreas			YES	77	NO			Head of Pancreas		TCGA-HZ-A49I-F60078	TCGA-HZ-A49I		-28454		308		0	0					Scheduled Follow-up Submission	Progressive Disease	5/29/14		MALE	Four Tier	Pancreas-Adenocarcinoma Ductal Type				No	C25.0
TCGA-Q3-AA2A-01	MSS	0	TCGA-Q3-AA2A-01	95	0	days	TCGA-Q3-AA2A	95	0	days	95	days	TCGA Pancreatic Cancer (PAAD)	pancreatic adenocarcinoma	Pancreas			YES	64	YES	None		Head of Pancreas		TCGA-Q3-AA2A-F62635	TCGA-Q3-AA2A	TCGA-Q3-AA2A-01A	-23685	18			0	95					Scheduled Follow-up Submission		7/22/14		FEMALE	Three Tier	Pancreas-Adenocarcinoma Ductal Type			NO	No	C25.0
TCGA-IB-A5SP-01	MSS	0	TCGA-IB-A5SP-01	482	0	days	TCGA-IB-A5SP	482	0	days	482	days	TCGA Pancreatic Cancer (PAAD)	pancreatic adenocarcinoma	Pancreas			YES	77	YES	None		Head of Pancreas		TCGA-IB-A5SP-F67889	TCGA-IB-A5SP	TCGA-IB-A5SP-01A	-28317	397			0	482				YES	Scheduled Follow-up Submission		11/12/14		MALE		Pancreas-Adenocarcinoma Ductal Type		NO	NO	No	C25.0
TCGA-XD-AAUI-01	MSS	1	TCGA-XD-AAUI-01	366	1	days	TCGA-XD-AAUI	184	1	days	366	days	TCGA Pancreatic Cancer (PAAD)	pancreatic adenocarcinoma	Pancreas	YES	NO	YES	50	YES	Occasional Drinker		Head of Pancreas		TCGA-XD-AAUI-F69139	TCGA-XD-AAUI	TCGA-XD-AAUI-01A	-18607	63	366		0	202		184		NO	Scheduled Follow-up Submission	Progressive Disease	12/29/14		FEMALE		Pancreas-Adenocarcinoma Ductal Type			YES	No	C25.0
TCGA-Q3-A5QY-01	MSS	0	TCGA-Q3-A5QY-01	416	0	days	TCGA-Q3-A5QY	416	0	days	416	days	TCGA Pancreatic Cancer (PAAD)	pancreatic adenocarcinoma	Pancreas			YES	58	NO			Head of Pancreas		TCGA-Q3-A5QY-F56901	TCGA-Q3-A5QY	TCGA-Q3-A5QY-01A	-21277	44		-139	0	416				NO	Scheduled Follow-up Submission		2/25/14		MALE	Four Tier	Pancreas-Adenocarcinoma Ductal Type		NO	YES	No	C25.0
TCGA-IB-7646-01	MSS	1	TCGA-IB-7646-01	145	1	days	TCGA-IB-7646	145	0	days	145	days	TCGA Pancreatic Cancer (PAAD)	pancreatic adenocarcinoma	Pancreas			YES	60	YES	Occasional Drinker		Head of Pancreas		TCGA-IB-7646-F44986	TCGA-IB-7646	TCGA-IB-7646-01A	-22148		145		0					NO	Scheduled Follow-up Submission		7/2/13		MALE		Pancreas-Adenocarcinoma Ductal Type		NO	NO	No	C25.0
TCGA-HZ-A9TJ-06	MSS	0	TCGA-HZ-A9TJ-06	603	0	days	TCGA-HZ-A9TJ	555	1	days	603	days	TCGA Pancreatic Cancer (PAAD)	pancreatic adenocarcinoma	Pancreas	NO	NO	YES	70	NO			Tail of Pancreas		TCGA-HZ-A9TJ-F72267	TCGA-HZ-A9TJ	TCGA-HZ-A9TJ-06A	-25849	127			0	603	555	555			Scheduled Follow-up Submission	Progressive Disease	5/1/15		MALE	Four Tier	Pancreas-Adenocarcinoma-Other Subtype	Adenocarcinoma, NOS			No	C25.2
TCGA-IB-A7M4-01	MSS	0	TCGA-IB-A7M4-01	483	0	days	TCGA-IB-A7M4	483	0	days	483	days	TCGA Pancreatic Cancer (PAAD)	pancreatic adenocarcinoma	Pancreas			YES	81	YES	Daily Drinker	1	Body of Pancreas		TCGA-IB-A7M4-F65773	TCGA-IB-A7M4	TCGA-IB-A7M4-01A	-29792	97			0	483				YES	Scheduled Follow-up Submission	Complete Remission/Response	9/30/14	7	MALE		Pancreas-Adenocarcinoma Ductal Type		NO	NO	No	C25.1
TCGA-FB-AAPP-01	MSS	1	TCGA-FB-AAPP-01	485	1	days	TCGA-FB-AAPP	150	1	days	485	days	TCGA Pancreatic Cancer (PAAD)	pancreatic adenocarcinoma	Pancreas	YES	NO	YES	71	YES	Social Drinker		Head of Pancreas		TCGA-FB-AAPP-F64867	TCGA-FB-AAPP	TCGA-FB-AAPP-01A	-26239	1790	485		0			150		YES	Scheduled Follow-up Submission	Progressive Disease	9/15/14		MALE		Pancreas-Adenocarcinoma Ductal Type		NO	NO	No	C25.0
TCGA-IB-AAUU-01	MSI-L	0	TCGA-IB-AAUU-01	245	0	days	TCGA-IB-AAUU	245	0	days	245	days	TCGA Pancreatic Cancer (PAAD)	pancreatic adenocarcinoma	Pancreas			YES	35	YES	None		Head of Pancreas		TCGA-IB-AAUU-F65787	TCGA-IB-AAUU	TCGA-IB-AAUU-01A	-13127	16			0	245				YES	Scheduled Follow-up Submission	Complete Remission/Response	9/30/14		MALE		Pancreas-Adenocarcinoma Ductal Type		NO	NO	No	C25.0
TCGA-HZ-7925-01	Indeterminate	1	TCGA-HZ-7925-01	614	1	days	TCGA-HZ-7925	364	1	days	614	days	TCGA Pancreatic Cancer (PAAD)	pancreatic adenocarcinoma	Pancreas			YES	66	NO			Head of Pancreas		TCGA-HZ-7925-F65863	TCGA-HZ-7925	TCGA-HZ-7925-01A	-24150		614		0	361		364			Scheduled Follow-up Submission	Progressive Disease	9/30/14		MALE		Pancreas-Adenocarcinoma Ductal Type				No	C25.0
TCGA-2J-AABR-01	MSS	0	TCGA-2J-AABR-01	438	0	days	TCGA-2J-AABR	327	1	days	438	days	TCGA Pancreatic Cancer (PAAD)	pancreatic adenocarcinoma	Pancreas	YES	NO	YES	60	NO			Other (please specify)	Head & body of pancreas	TCGA-2J-AABR-F62449	TCGA-2J-AABR	TCGA-2J-AABR-01A	-22131	243			0	438		327			Scheduled Follow-up Submission		7/16/14		FEMALE	Four Tier	Pancreas-Adenocarcinoma Ductal Type		NO	NO	No	C25.8
TCGA-FB-A5VM-01	MSS	1	TCGA-FB-A5VM-01	498	1	days	TCGA-FB-A5VM	498	0	days	498	days	TCGA Pancreatic Cancer (PAAD)	pancreatic adenocarcinoma	Pancreas	YES	NO	YES	74	YES	Occasional Drinker		Head of Pancreas		TCGA-FB-A5VM-F56657	TCGA-FB-A5VM	TCGA-FB-A5VM-01A	-27362	91	498		0	75		177		NO	Scheduled Follow-up Submission	Progressive Disease	3/10/15	1	MALE	Three Tier	Pancreas-Adenocarcinoma Ductal Type		NO	YES	No	C25.0
TCGA-3A-A9IB-01	MSS	1	TCGA-3A-A9IB-01	224	1	days	TCGA-3A-A9IB	224	0	days	224	days	TCGA Pancreatic Cancer (PAAD)	pancreatic adenocarcinoma	Pancreas			YES	69	NO			Head of Pancreas			TCGA-3A-A9IB	TCGA-3A-A9IB-01A	-25312	1070	224		0				1	NO			9/24/14		FEMALE		Pancreas-Adenocarcinoma Ductal Type		YES	YES	No	C25.0
TCGA-3A-A9IC-01	MSS	1	TCGA-3A-A9IC-01	738	1	days	TCGA-3A-A9IC	738	0	days	738	days	TCGA Pancreatic Cancer (PAAD)	pancreatic adenocarcinoma	Pancreas			YES	61	YES	Weekly Drinker		Head of Pancreas			TCGA-3A-A9IC	TCGA-3A-A9IC-01A	-22400	1015	738		0					YES			9/24/14		FEMALE		Pancreas-Adenocarcinoma Ductal Type		YES	NO	No	C25.0
TCGA-H6-8124-01	MSS	0	TCGA-H6-8124-01	392	0	days	TCGA-H6-8124	259	1	days	392	days	TCGA Pancreatic Cancer (PAAD)	pancreatic adenocarcinoma	Pancreas	YES	NO	YES	56	YES	Occasional Drinker		Head of Pancreas		TCGA-H6-8124-F38913	TCGA-H6-8124	TCGA-H6-8124-01A	-20741				0	392		259		YES	Scheduled Follow-up Submission		1/3/13		FEMALE	Three Tier	Pancreas-Adenocarcinoma Ductal Type		NO	NO	No	C25.0
TCGA-IB-AAUM-01	Indeterminate	0	TCGA-IB-AAUM-01	8	0	days	TCGA-IB-AAUM	8	0	days	8	days	TCGA Pancreatic Cancer (PAAD)	pancreatic adenocarcinoma	Pancreas			YES	76	YES	None		Head of Pancreas		TCGA-IB-AAUM-F67240	TCGA-IB-AAUM	TCGA-IB-AAUM-01A	-28013	133			0	8					Scheduled Follow-up Submission		11/3/14		MALE	Three Tier	Pancreas-Adenocarcinoma Ductal Type		NO	YES	No	C25.0
TCGA-IB-7649-01	MSS	1	TCGA-IB-7649-01	467	1	days	TCGA-IB-7649	467	0	days	467	days	TCGA Pancreatic Cancer (PAAD)	pancreatic adenocarcinoma	Pancreas	NO	NO	YES	73	NO			Head of Pancreas		TCGA-IB-7649-F44988	TCGA-IB-7649	TCGA-IB-7649-01A	-26773		467		0						Scheduled Follow-up Submission		7/2/13		FEMALE		Pancreas-Adenocarcinoma Ductal Type		NO	NO	No	C25.0
TCGA-2J-AABV-01	Indeterminate	1	TCGA-2J-AABV-01	652	1	days	TCGA-2J-AABV	126	1	days	652	days	TCGA Pancreatic Cancer (PAAD)	pancreatic adenocarcinoma	Pancreas	YES	NO	YES	74	NO			Head of Pancreas		TCGA-2J-AABV-F62442	TCGA-2J-AABV	TCGA-2J-AABV-01A	-27082	495	652		0			126			Scheduled Follow-up Submission		7/16/14		MALE	Four Tier	Pancreas-Adenocarcinoma Ductal Type		NO	NO	No	C25.0
TCGA-FB-AAQ1-01	MSS	1	TCGA-FB-AAQ1-01	123	1	days	TCGA-FB-AAQ1			days	123	days	TCGA Pancreatic Cancer (PAAD)	pancreatic adenocarcinoma	Pancreas			YES	49	NO			Head of Pancreas		TCGA-FB-AAQ1-F64884	TCGA-FB-AAQ1	TCGA-FB-AAQ1-01A	-18172	1091	123		0						Scheduled Follow-up Submission	Partial Remission/Response	9/18/14		MALE	Four Tier	Pancreas-Adenocarcinoma Ductal Type		NO	NO	No	C25.0
TCGA-M8-A5N4-01	MSS	0	TCGA-M8-A5N4-01	584	0	days	TCGA-M8-A5N4			days	584	days	TCGA Pancreatic Cancer (PAAD)	pancreatic adenocarcinoma	Pancreas			YES	48	YES	Social Drinker		Head of Pancreas			TCGA-M8-A5N4	TCGA-M8-A5N4-01A	-17628					584							9/26/13		FEMALE	Four Tier	Pancreas-Adenocarcinoma Ductal Type		NO	NO	No	C25.0
TCGA-L1-A7W4-01	MSS	1	TCGA-L1-A7W4-01	278	1	days	TCGA-L1-A7W4	129	1	days	278	days	TCGA Pancreatic Cancer (PAAD)	pancreatic adenocarcinoma	Pancreas	YES	NO	YES	48	YES	None		Head of Pancreas		TCGA-L1-A7W4-F69169	TCGA-L1-A7W4	TCGA-L1-A7W4-01A	-17821	38	278		0	164		129		NO	Scheduled Follow-up Submission	Progressive Disease	12/30/14		FEMALE	Three Tier	Pancreas-Adenocarcinoma Ductal Type		NO	NO	No	C25.0
TCGA-YH-A8SY-01	MSI-L	0	TCGA-YH-A8SY-01	388	0	days	TCGA-YH-A8SY			days	388	days	TCGA Pancreatic Cancer (PAAD)	pancreatic adenocarcinoma	Pancreas			YES	73	YES	Weekly Drinker		Head of Pancreas			TCGA-YH-A8SY	TCGA-YH-A8SY-01A	-26859	936			0	388				NO			5/13/14	2	FEMALE	Three Tier	[Discrepancy]		NO	NO	No	C25.0
TCGA-S4-A8RP-01	MSS	1	TCGA-S4-A8RP-01	702	1	days	TCGA-S4-A8RP			days	702	days	TCGA Pancreatic Cancer (PAAD)	pancreatic adenocarcinoma	Pancreas			YES	77	YES	Social Drinker		Head of Pancreas			TCGA-S4-A8RP	TCGA-S4-A8RP-01A	-28353	1130	702		0					YES			3/3/14		FEMALE	Three Tier	Pancreas-Adenocarcinoma Ductal Type		NO	NO	No	C25.0
TCGA-US-A77G-01	Indeterminate	1	TCGA-US-A77G-01	12	1	days	TCGA-US-A77G			days	12	days	TCGA Pancreatic Cancer (PAAD)	pancreatic adenocarcinoma	Pancreas			YES	64	YES	Daily Drinker	3	Head of Pancreas			TCGA-US-A77G	TCGA-US-A77G-01A	-23443	1077	12		0								12/16/13	7	MALE	Four Tier	Pancreas-Adenocarcinoma Ductal Type		NO	NO	No	C25.0
TCGA-HZ-A49G-01	MSS	0	TCGA-HZ-A49G-01	660	0	days	TCGA-HZ-A49G	660	0	days	660	days	TCGA Pancreatic Cancer (PAAD)	pancreatic adenocarcinoma	Pancreas			YES	58	NO			Head of Pancreas		TCGA-HZ-A49G-F60083	TCGA-HZ-A49G	TCGA-HZ-A49G-01A	-21491	66			0	660					Scheduled Follow-up Submission	Progressive Disease	5/29/14		FEMALE	Four Tier	Pancreas-Adenocarcinoma Ductal Type				No	C25.0
TCGA-F2-A8YN-01	MSS	0	TCGA-F2-A8YN-01	517	0	days	TCGA-F2-A8YN	517	0	days	517	days	TCGA Pancreatic Cancer (PAAD)	pancreatic adenocarcinoma	Pancreas			YES	76	YES	Occasional Drinker		Head of Pancreas		TCGA-F2-A8YN-F70058	TCGA-F2-A8YN	TCGA-F2-A8YN-01A	-28047	112			0	517				YES	Scheduled Follow-up Submission	Stable Disease	1/26/15		MALE		Pancreas-Adenocarcinoma Ductal Type		NO	YES	No	C25.0
TCGA-IB-7897-01	MSS	1	TCGA-IB-7897-01	486	1	days	TCGA-IB-7897	486	0	days	486	days	TCGA Pancreatic Cancer (PAAD)	pancreatic adenocarcinoma	Pancreas			YES	53	YES	Social Drinker		Head of Pancreas		TCGA-IB-7897-F45058	TCGA-IB-7897	TCGA-IB-7897-01A	-19718		486		0					YES	Scheduled Follow-up Submission		7/3/13		FEMALE		Pancreas-Adenocarcinoma Ductal Type		NO	NO	No	C25.9
TCGA-HZ-8003-01	MSS	1	TCGA-HZ-8003-01	596	1	days	TCGA-HZ-8003			days	596	days	TCGA Pancreatic Cancer (PAAD)	pancreatic adenocarcinoma	Pancreas			YES	65				Head of Pancreas		TCGA-HZ-8003-F65860	TCGA-HZ-8003	TCGA-HZ-8003-01A	-23868		596		0	21					Scheduled Follow-up Submission	Progressive Disease	9/30/14		FEMALE		Pancreas-Adenocarcinoma Ductal Type				No	C25.0
TCGA-Z5-AAPL-01	MSS	0	TCGA-Z5-AAPL-01	467	0	days	TCGA-Z5-AAPL	467	0	days	467	days	TCGA Pancreatic Cancer (PAAD)	pancreatic adenocarcinoma	Pancreas			YES	74				Other (please specify)	Body and Tail	TCGA-Z5-AAPL-F69054	TCGA-Z5-AAPL	TCGA-Z5-AAPL-01A	-27152	220			0	467					Scheduled Follow-up Submission		12/24/14		FEMALE		Pancreas-Adenocarcinoma Ductal Type				No	C25.9
TCGA-FB-A4P5-01	MSS	1	TCGA-FB-A4P5-01	179	1	days	TCGA-FB-A4P5	179	0	days	179	days	TCGA Pancreatic Cancer (PAAD)	pancreatic adenocarcinoma	Pancreas			YES	69	NO			Head of Pancreas		TCGA-FB-A4P5-F46411	TCGA-FB-A4P5	TCGA-FB-A4P5-01A	-25412	90	179		0	4				YES	Scheduled Follow-up Submission		8/7/13		FEMALE		Pancreas-Adenocarcinoma Ductal Type		NO	NO	No	C25.0
TCGA-FB-A545-01	MSS	1	TCGA-FB-A545-01	732	1	days	TCGA-FB-A545	732	0	days	732	days	TCGA Pancreatic Cancer (PAAD)	pancreatic adenocarcinoma	Pancreas	YES	NO	YES	72	NO			Body of Pancreas		TCGA-FB-A545-F50064	TCGA-FB-A545	TCGA-FB-A545-01A	-26635	65	732		0	1		378		YES	Scheduled Follow-up Submission	Progressive Disease	11/19/14		FEMALE	Four Tier	Pancreas-Adenocarcinoma Ductal Type			NO	No	C25.1
TCGA-2J-AABT-01	MSS	0	TCGA-2J-AABT-01	319	0	days	TCGA-2J-AABT			days	319	days	TCGA Pancreatic Cancer (PAAD)	pancreatic adenocarcinoma	Pancreas			YES	72	YES	Social Drinker	1	Head of Pancreas		TCGA-2J-AABT-F62443	TCGA-2J-AABT	TCGA-2J-AABT-01A	-26379	399		-79	0	319			-80	NO	Scheduled Follow-up Submission		7/16/14	0.5	FEMALE	Four Tier	Pancreas-Adenocarcinoma Ductal Type		YES	YES	No	C25.0
TCGA-2J-AABE-01	Indeterminate	0	TCGA-2J-AABE-01	676	0	days	TCGA-2J-AABE	676	0	days	676	days	TCGA Pancreatic Cancer (PAAD)	pancreatic adenocarcinoma	Pancreas	NO	NO	YES	73	YES	Weekly Drinker	1	Body of Pancreas		TCGA-2J-AABE-F62445	TCGA-2J-AABE	TCGA-2J-AABE-01A	-26943	515		-9	0	676				NO	Scheduled Follow-up Submission		7/16/14	3	MALE	Four Tier	Pancreas-Adenocarcinoma Ductal Type		NO	YES	No	C25.1
TCGA-2L-AAQA-01	MSS	1	TCGA-2L-AAQA-01	143	1	days	TCGA-2L-AAQA	143	0	days	143	days	TCGA Pancreatic Cancer (PAAD)	pancreatic adenocarcinoma	Pancreas			YES	76	YES	None		Head of Pancreas		TCGA-2L-AAQA-F60248	TCGA-2L-AAQA	TCGA-2L-AAQA-01A	-28074	1378	143		0						Scheduled Follow-up Submission	Progressive Disease	6/11/14		MALE	Three Tier	Pancreas-Adenocarcinoma Ductal Type		NO	NO	No	C25.9
TCGA-2L-AAQL-01	MSS	1	TCGA-2L-AAQL-01	292	1	days	TCGA-2L-AAQL	292	0	days	292	days	TCGA Pancreatic Cancer (PAAD)	pancreatic adenocarcinoma	Pancreas			YES	82	YES	Daily Drinker	3	Head of Pancreas		TCGA-2L-AAQL-F62941	TCGA-2L-AAQL	TCGA-2L-AAQL-01A	-30092	1066	292		0					NO	Scheduled Follow-up Submission	Progressive Disease	7/29/14	7	MALE	Three Tier	Pancreas-Adenocarcinoma Ductal Type		NO	NO	No	C25.0
TCGA-IB-A6UG-01	MSS	1	TCGA-IB-A6UG-01	41	1	days	TCGA-IB-A6UG	41	0	days	41	days	TCGA Pancreatic Cancer (PAAD)	pancreatic adenocarcinoma	Pancreas			YES	65	YES	None		Head of Pancreas		TCGA-IB-A6UG-F64549	TCGA-IB-A6UG	TCGA-IB-A6UG-01A	-23751	254	41		0						Scheduled Follow-up Submission		9/4/14		MALE	Four Tier	Pancreas-Adenocarcinoma Ductal Type		NO	NO	No	C25.0
TCGA-2J-AABO-01	MSS	0	TCGA-2J-AABO-01	440	0	days	TCGA-2J-AABO	439	1	days	440	days	TCGA Pancreatic Cancer (PAAD)	pancreatic adenocarcinoma	Pancreas		NO	YES	43	NO			Head of Pancreas		TCGA-2J-AABO-F62447	TCGA-2J-AABO	TCGA-2J-AABO-01A	-15869	314			0	440	439	439		YES	Scheduled Follow-up Submission		7/16/14		MALE	Four Tier	Pancreas-Adenocarcinoma Ductal Type		NO	NO	No	C25.0
TCGA-HV-AA8V-01	MSS	0	TCGA-HV-AA8V-01	920	0	days	TCGA-HV-AA8V	526	1	days	920	days	TCGA Pancreatic Cancer (PAAD)	pancreatic adenocarcinoma	Pancreas	YES	YES	YES	50	YES	Weekly Drinker		Head of Pancreas		TCGA-HV-AA8V-F72240	TCGA-HV-AA8V	TCGA-HV-AA8V-01A	-18357	435			0	920		526				Stable Disease	4/30/15		MALE	Three Tier	Pancreas-Adenocarcinoma Ductal Type		NO	NO	No	C25.0
TCGA-HZ-8005-01	MSS	1	TCGA-HZ-8005-01	120	1	days	TCGA-HZ-8005	120	0	days	120	days	TCGA Pancreatic Cancer (PAAD)	pancreatic adenocarcinoma	Pancreas			YES	81				Other (please specify)	Head & Body of Pancreas	TCGA-HZ-8005-F60087	TCGA-HZ-8005	TCGA-HZ-8005-01A	-29674		120		0						Scheduled Follow-up Submission	Progressive Disease	5/29/14		MALE		Pancreas-Adenocarcinoma Ductal Type				No	C25.9
TCGA-F2-A44H-01	MSS	0	TCGA-F2-A44H-01	586	0	days	TCGA-F2-A44H	586	0	days	586	days	TCGA Pancreatic Cancer (PAAD)	pancreatic adenocarcinoma	Pancreas			YES	65	NO			Head of Pancreas		TCGA-F2-A44H-F55794	TCGA-F2-A44H	TCGA-F2-A44H-01A	-24007	105			0	586				YES	Scheduled Follow-up Submission	Complete Remission/Response	1/15/14		MALE		Pancreas-Adenocarcinoma Ductal Type		NO	YES	No	C25.0
TCGA-IB-7651-01	MSS	1	TCGA-IB-7651-01	603	1	days	TCGA-IB-7651	581	1	days	603	days	TCGA Pancreatic Cancer (PAAD)	pancreatic adenocarcinoma	Pancreas	YES	NO	YES	64	YES	Weekly Drinker		Head of Pancreas		TCGA-IB-7651-F44989	TCGA-IB-7651	TCGA-IB-7651-01A	-23580		603	504	0			581		YES	Scheduled Follow-up Submission	Progressive Disease	7/2/13	3	FEMALE		Pancreas-Adenocarcinoma Ductal Type		NO	YES	No	C25.0
TCGA-FB-AAQ2-01	MSS	1	TCGA-FB-AAQ2-01	153	1	days	TCGA-FB-AAQ2	92	1	days	153	days	TCGA Pancreatic Cancer (PAAD)	pancreatic adenocarcinoma	Pancreas	NO	NO	YES	81	YES	None		Head of Pancreas		TCGA-FB-AAQ2-F64879	TCGA-FB-AAQ2		-29585		153	-198	0			92		NO	Scheduled Follow-up Submission	Progressive Disease	9/15/14		FEMALE	Four Tier	Pancreas-Adenocarcinoma Ductal Type		NO	YES	No	C25.0
TCGA-3E-AAAZ-01	MSS	1	TCGA-3E-AAAZ-01	2182	1	days	TCGA-3E-AAAZ			days	2182	days	TCGA Pancreatic Cancer (PAAD)	pancreatic adenocarcinoma	Pancreas			YES	71				Head of Pancreas			TCGA-3E-AAAZ	TCGA-3E-AAAZ-01A	-26234	2095	2182		0								6/6/14		MALE		Pancreas-Adenocarcinoma Ductal Type				No	C25.0
TCGA-FB-AAPY-01	MSS	1	TCGA-FB-AAPY-01	1059	1	days	TCGA-FB-AAPY	1059	0	days	1059	days	TCGA Pancreatic Cancer (PAAD)	pancreatic adenocarcinoma	Pancreas			YES	71	YES	Social Drinker		Head of Pancreas		TCGA-FB-AAPY-F64901	TCGA-FB-AAPY	TCGA-FB-AAPY-01A	-26085	2248	1059	-9070	0					YES	Scheduled Follow-up Submission	Complete Remission/Response	9/15/14		MALE	Three Tier	Pancreas-Adenocarcinoma Ductal Type			YES	No	C25.0
TCGA-US-A779-01	MSS	1	TCGA-US-A779-01	511	1	days	TCGA-US-A779			days	511	days	TCGA Pancreatic Cancer (PAAD)	pancreatic adenocarcinoma	Pancreas			YES	54	YES	Occasional Drinker		Head of Pancreas			TCGA-US-A779	TCGA-US-A779-01A	-20051	937	511		0					NO			12/17/13		FEMALE	Four Tier	Pancreas-Adenocarcinoma Ductal Type		NO	NO	No	C25.0
TCGA-IB-7891-01	MSS	1	TCGA-IB-7891-01	913	1	days	TCGA-IB-7891	872	1	days	913	days	TCGA Pancreatic Cancer (PAAD)	pancreatic adenocarcinoma	Pancreas	NO	NO	YES	49	YES	Social Drinker		Head of Pancreas		TCGA-IB-7891-F67893	TCGA-IB-7891	TCGA-IB-7891-01A	-18202		913		0	488		872		YES	Scheduled Follow-up Submission	Progressive Disease	11/12/14		FEMALE		Pancreas-Adenocarcinoma Ductal Type		NO	NO	No	C25.9
TCGA-3A-A9J0-01	MSS	0	TCGA-3A-A9J0-01	743	0	days	TCGA-3A-A9J0	363	1	days	743	days	TCGA Pancreatic Cancer (PAAD)	pancreatic adenocarcinoma	Pancreas	YES	NO	YES	75	NO			Head of Pancreas		TCGA-3A-A9J0-F69137	TCGA-3A-A9J0	TCGA-3A-A9J0-01A	-27453	408			0	743		363		NO	Scheduled Follow-up Submission		12/29/14		MALE	Four Tier	Pancreas-Adenocarcinoma Ductal Type		NO	NO	No	C25.0
TCGA-FB-AAPU-01	MSS	1	TCGA-FB-AAPU-01	381	1	days	TCGA-FB-AAPU	381	0	days	381	days	TCGA Pancreatic Cancer (PAAD)	pancreatic adenocarcinoma	Pancreas			YES	41	YES	None		Head of Pancreas		TCGA-FB-AAPU-F64885	TCGA-FB-AAPU	TCGA-FB-AAPU-01A	-15129	1852	381		0				-71		Scheduled Follow-up Submission	Progressive Disease	9/15/14		FEMALE	Three Tier	Pancreas-Adenocarcinoma Ductal Type		YES	NO	No	C25.0
TCGA-F2-7276-01	Indeterminate	1	TCGA-F2-7276-01	216	1	days	TCGA-F2-7276	216	0	days	216	days	TCGA Pancreatic Cancer (PAAD)	pancreatic adenocarcinoma	Pancreas			YES	64	NO			Head of Pancreas		TCGA-F2-7276-F32754	TCGA-F2-7276	TCGA-F2-7276-01A	-23713		216	-54	0					YES	Scheduled Follow-up Submission		6/11/12		MALE	Four Tier	Pancreas-Adenocarcinoma Ductal Type		NO	YES	No	C25.9
TCGA-IB-7645-01	MSS	1	TCGA-IB-7645-01	1502	1	days	TCGA-IB-7645	1210	1	days	1502	days	TCGA Pancreatic Cancer (PAAD)	pancreatic adenocarcinoma	Pancreas	YES	NO	YES	44				Head of Pancreas		TCGA-IB-7645-F43014	TCGA-IB-7645	TCGA-IB-7645-01A	-16126		1502		0			1210		NO	Scheduled Follow-up Submission		5/8/13		FEMALE		Pancreas-Adenocarcinoma Ductal Type		NO	NO	No	C25.0
TCGA-FB-AAPQ-01	MSI-L	1	TCGA-FB-AAPQ-01	1130	1	days	TCGA-FB-AAPQ			days	1130	days	TCGA Pancreatic Cancer (PAAD)	pancreatic adenocarcinoma	Pancreas			YES	65	NO			Head of Pancreas		TCGA-FB-AAPQ-F64864	TCGA-FB-AAPQ	TCGA-FB-AAPQ-01A	-24078	2156	1130		0						Scheduled Follow-up Submission		9/15/14		MALE	Three Tier	Pancreas-Adenocarcinoma Ductal Type		NO	YES	No	C25.0
TCGA-IB-7886-01	MSS	1	TCGA-IB-7886-01	123	1	days	TCGA-IB-7886	123	0	days	123	days	TCGA Pancreatic Cancer (PAAD)	pancreatic adenocarcinoma	Pancreas			YES	80	YES	Daily Drinker	2	Head of Pancreas		TCGA-IB-7886-F45061	TCGA-IB-7886	TCGA-IB-7886-01A	-29319		123		0					NO	Scheduled Follow-up Submission		7/3/13	7	MALE		Pancreas-Adenocarcinoma Ductal Type		NO	NO	No	C25.9
TCGA-YY-A8LH-01	MSS	0	TCGA-YY-A8LH-01	2016	0	days	TCGA-YY-A8LH	2016	0	days	2016	days	TCGA Pancreatic Cancer (PAAD)	pancreatic adenocarcinoma	Pancreas			YES	61	YES	Occasional Drinker		Tail of Pancreas		TCGA-YY-A8LH-F66996	TCGA-YY-A8LH	TCGA-YY-A8LH-01A	-22376	1717			0	2016				YES	Scheduled Follow-up Submission	Complete Remission/Response	10/29/14		FEMALE		Pancreas-Adenocarcinoma Ductal Type		NO	NO	No	C25.0
TCGA-IB-7888-01	MSS	1	TCGA-IB-7888-01	1332	1	days	TCGA-IB-7888	1332	0	days	1332	days	TCGA Pancreatic Cancer (PAAD)	pancreatic adenocarcinoma	Pancreas			YES	66	NO			Head of Pancreas		TCGA-IB-7888-F43043	TCGA-IB-7888	TCGA-IB-7888-01A	-24117		1332		0						Scheduled Follow-up Submission		5/9/13		FEMALE		Pancreas-Adenocarcinoma Ductal Type		NO	NO	No	C25.9
TCGA-LB-A7SX-01	MSS	1	TCGA-LB-A7SX-01	393	1	days	TCGA-LB-A7SX	393	0	days	393	days	TCGA Pancreatic Cancer (PAAD)	pancreatic adenocarcinoma	Pancreas			YES	74	YES	Daily Drinker		Head of Pancreas		TCGA-LB-A7SX-F66556	TCGA-LB-A7SX	TCGA-LB-A7SX-01A	-27295	35	393		0	127				YES	Scheduled Follow-up Submission		10/20/14	7	FEMALE		Pancreas-Adenocarcinoma Ductal Type		YES	NO	No	C25.0
TCGA-IB-A6UF-01	MSS	0	TCGA-IB-A6UF-01	666	0	days	TCGA-IB-A6UF	593	1	days	666	days	TCGA Pancreatic Cancer (PAAD)	pancreatic adenocarcinoma	Pancreas	YES	NO	YES	63	YES	Daily Drinker	1	Head of Pancreas		TCGA-IB-A6UF-F64545	TCGA-IB-A6UF	TCGA-IB-A6UF-01A	-23152	266		-551	0	666		593			Scheduled Follow-up Submission		9/4/14	6	MALE	Four Tier	Pancreas-Adenocarcinoma Ductal Type		NO	YES	No	C25.0
TCGA-FB-AAQ0-01	MSI-L	1	TCGA-FB-AAQ0-01	473	1	days	TCGA-FB-AAQ0	473	0	days	473	days	TCGA Pancreatic Cancer (PAAD)	pancreatic adenocarcinoma	Pancreas			YES	68	NO			Head of Pancreas		TCGA-FB-AAQ0-F64882	TCGA-FB-AAQ0	TCGA-FB-AAQ0-01A	-24988	1001	473	20	0					YES	Scheduled Follow-up Submission	Complete Remission/Response	9/15/14		MALE	Four Tier	Pancreas-Adenocarcinoma Ductal Type		NO	YES	No	C25.0
TCGA-2J-AAB8-01	MSS	0	TCGA-2J-AAB8-01	80	0	days	TCGA-2J-AAB8	80	0	days	80	days	TCGA Pancreatic Cancer (PAAD)	pancreatic adenocarcinoma	Pancreas			YES	71	NO			Head of Pancreas		TCGA-2J-AAB8-F62434	TCGA-2J-AAB8	TCGA-2J-AAB8-01A	-26028	688			0	80					Scheduled Follow-up Submission		7/16/14		MALE	Four Tier	Pancreas-Adenocarcinoma Ductal Type		NO	NO	No	C25.0
TCGA-F2-7273-01	Indeterminate	1	TCGA-F2-7273-01	592	1	days	TCGA-F2-7273			days	592	days	TCGA Pancreatic Cancer (PAAD)	pancreatic adenocarcinoma	Pancreas	YES	NO	YES	54	NO			Head of Pancreas		TCGA-F2-7273-F41965	TCGA-F2-7273	TCGA-F2-7273-01A	-20071		592		0	360				NO	Scheduled Follow-up Submission		4/8/13		MALE	Four Tier	Pancreas-Adenocarcinoma Ductal Type		NO	NO	No	C25.9
TCGA-F2-A44G-01	MSI-L	1	TCGA-F2-A44G-01	233	1	days	TCGA-F2-A44G	214	1	days	233	days	TCGA Pancreatic Cancer (PAAD)	pancreatic adenocarcinoma	Pancreas	NO	NO	YES	79	YES	Daily Drinker	1	Head of Pancreas		TCGA-F2-A44G-F47558	TCGA-F2-A44G	TCGA-F2-A44G-01A	-29150	105	233		0	153		214		NO	Scheduled Follow-up Submission		8/26/13		FEMALE		Pancreas-Adenocarcinoma Ductal Type		NO	NO	No	C25.0
TCGA-2L-AAQE-01	MSS	1	TCGA-2L-AAQE-01	684	1	days	TCGA-2L-AAQE	684	0	days	684	days	TCGA Pancreatic Cancer (PAAD)	pancreatic adenocarcinoma	Pancreas			YES	56	YES	Daily Drinker	2	Head of Pancreas		TCGA-2L-AAQE-F62936	TCGA-2L-AAQE	TCGA-2L-AAQE-01A	-20618	1003	684	-171	0				-171		Scheduled Follow-up Submission	Progressive Disease	7/29/14	7	MALE	Three Tier	Pancreas-Adenocarcinoma Ductal Type		YES	YES	No	C25.0
TCGA-OE-A75W-01	MSI-L	1	TCGA-OE-A75W-01	267	1	days	TCGA-OE-A75W	146	1	days	267	days	TCGA Pancreatic Cancer (PAAD)	pancreatic adenocarcinoma	Pancreas	NO	NO	YES	75	YES	Daily Drinker	3	Tail of Pancreas		TCGA-OE-A75W-F66432	TCGA-OE-A75W	TCGA-OE-A75W-01A	-27684	49	267		0	110		146	-30	YES	Scheduled Follow-up Submission	Progressive Disease	10/16/14	7	MALE	Four Tier	Pancreas-Adenocarcinoma Ductal Type		YES	YES	No	C25.2
TCGA-HZ-8636-01	MSS	1	TCGA-HZ-8636-01	545	1	days	TCGA-HZ-8636	545	0	days	545	days	TCGA Pancreatic Cancer (PAAD)	pancreatic adenocarcinoma	Pancreas			YES	58	NO			Tail of Pancreas		TCGA-HZ-8636-F66194	TCGA-HZ-8636	TCGA-HZ-8636-01A	-21501		545		0	5					Scheduled Follow-up Submission	Progressive Disease	10/3/14		FEMALE	Four Tier	Pancreas-Adenocarcinoma Ductal Type				No	C25.2
TCGA-HZ-A77O-01	MSS	1	TCGA-HZ-A77O-01	160	1	days	TCGA-HZ-A77O	98	1	days	160	days	TCGA Pancreatic Cancer (PAAD)	pancreatic adenocarcinoma	Pancreas	YES	NO	YES	77	NO			Head of Pancreas		TCGA-HZ-A77O-F64068	TCGA-HZ-A77O	TCGA-HZ-A77O-01A	-28434	84	160		0	11		98		NO	Scheduled Follow-up Submission	Progressive Disease	8/25/14		FEMALE	Four Tier	Pancreas-Adenocarcinoma Ductal Type		NO	NO	No	C25.0
TCGA-IB-A5SQ-01	MSI-L	1	TCGA-IB-A5SQ-01	219	1	days	TCGA-IB-A5SQ			days	219	days	TCGA Pancreatic Cancer (PAAD)	pancreatic adenocarcinoma	Pancreas			YES	56	YES	Occasional Drinker		Head of Pancreas			TCGA-IB-A5SQ	TCGA-IB-A5SQ-01A	-20760	204	219		0					YES			5/8/13		FEMALE		Pancreas-Adenocarcinoma Ductal Type		NO	NO	No	C25.0
TCGA-XD-AAUH-01	MSS	0	TCGA-XD-AAUH-01	395	0	days	TCGA-XD-AAUH	87	1	days	395	days	TCGA Pancreatic Cancer (PAAD)	pancreatic adenocarcinoma	Pancreas	NO	NO	YES	57	YES	Daily Drinker		Head of Pancreas		TCGA-XD-AAUH-F69138	TCGA-XD-AAUH	TCGA-XD-AAUH-01A	-20858	43			0	395	133	87		YES	Scheduled Follow-up Submission		1/6/15		FEMALE		Pancreas-Adenocarcinoma Ductal Type		NO	NO	No	C25.0
TCGA-XD-AAUL-01	MSS	0	TCGA-XD-AAUL-01	498	0	days	TCGA-XD-AAUL	498	0	days	498	days	TCGA Pancreatic Cancer (PAAD)	pancreatic adenocarcinoma	Pancreas			YES	56	YES	None		Head of Pancreas		TCGA-XD-AAUL-F71305	TCGA-XD-AAUL	TCGA-XD-AAUL-01A	-20607	47			0	498			-418	NO	Scheduled Follow-up Submission		3/24/15		MALE		Pancreas-Adenocarcinoma Ductal Type		YES	NO	No	C25.0
TCGA-IB-AAUP-01	Indeterminate	0	TCGA-IB-AAUP-01	431	0	days	TCGA-IB-AAUP	431	0	days	431	days	TCGA Pancreatic Cancer (PAAD)	pancreatic adenocarcinoma	Pancreas			YES	68	YES	None		Head of Pancreas		TCGA-IB-AAUP-F65775	TCGA-IB-AAUP	TCGA-IB-AAUP-01A	-24864	146			0	431				YES	Scheduled Follow-up Submission	Complete Remission/Response	9/30/14		MALE		Pancreas-Adenocarcinoma Ductal Type		NO	YES	No	C25.0
TCGA-HZ-7919-01	MSS	1	TCGA-HZ-7919-01	593	1	days	TCGA-HZ-7919	593	0	days	593	days	TCGA Pancreatic Cancer (PAAD)	pancreatic adenocarcinoma	Pancreas			YES	52	NO			Head of Pancreas		TCGA-HZ-7919-F66193	TCGA-HZ-7919	TCGA-HZ-7919-01A	-19064		593		0	20					Scheduled Follow-up Submission	Progressive Disease	10/3/14		FEMALE	Four Tier	Pancreas-Adenocarcinoma Ductal Type				No	C25.0
TCGA-IB-7652-01	MSS	0	TCGA-IB-7652-01	1116	0	days	TCGA-IB-7652	1116	0	days	1116	days	TCGA Pancreatic Cancer (PAAD)	pancreatic adenocarcinoma	Pancreas			YES	49	YES	None		Body of Pancreas		TCGA-IB-7652-F67891	TCGA-IB-7652	TCGA-IB-7652-01A	-18129				0	1116				NO	Scheduled Follow-up Submission	Complete Remission/Response	11/12/14		FEMALE		Pancreas-Adenocarcinoma Ductal Type		NO	NO	No	C25.9
TCGA-HZ-7920-01	MSS	1	TCGA-HZ-7920-01	236	1	days	TCGA-HZ-7920	236	0	days	236	days	TCGA Pancreatic Cancer (PAAD)	pancreatic adenocarcinoma	Pancreas			YES	71	NO			Head of Pancreas		TCGA-HZ-7920-F64070	TCGA-HZ-7920	TCGA-HZ-7920-01A	-26167		236		0	0					Scheduled Follow-up Submission	Complete Remission/Response	8/25/14		MALE		Pancreas-Adenocarcinoma Ductal Type				No	C25.0
TCGA-IB-A5SO-01	MSS	1	TCGA-IB-A5SO-01	365	1	days	TCGA-IB-A5SO	276	1	days	365	days	TCGA Pancreatic Cancer (PAAD)	pancreatic adenocarcinoma	Pancreas	YES	NO	YES	71	NO			Head of Pancreas		TCGA-IB-A5SO-F60361	TCGA-IB-A5SO	TCGA-IB-A5SO-01A	-26129	252	365		0	329		276		NO	Scheduled Follow-up Submission	Progressive Disease	7/23/14		MALE		Pancreas-Adenocarcinoma Ductal Type		NO	NO	No	C25.0
TCGA-HZ-7924-01	MSS	0	TCGA-HZ-7924-01	840	0	days	TCGA-HZ-7924	831	1	days	840	days	TCGA Pancreatic Cancer (PAAD)	pancreatic adenocarcinoma	Pancreas			YES	60	NO			Head of Pancreas		TCGA-HZ-7924-F57844	TCGA-HZ-7924	TCGA-HZ-7924-01A	-22090				0	840		831			Scheduled Follow-up Submission	Progressive Disease	3/27/14		FEMALE		Pancreas-Adenocarcinoma Ductal Type				No	C25.0
TCGA-PZ-A5RE-01	MSS	1	TCGA-PZ-A5RE-01	470	1	days	TCGA-PZ-A5RE	393	1	days	470	days	TCGA Pancreatic Cancer (PAAD)	pancreatic adenocarcinoma	Pancreas	YES	NO	YES	44				Head of Pancreas		TCGA-PZ-A5RE-F64041	TCGA-PZ-A5RE	TCGA-PZ-A5RE-01A	-16255	115	470		0	247		393			Scheduled Follow-up Submission	Progressive Disease	8/25/14		FEMALE	Four Tier	Pancreas-Adenocarcinoma Ductal Type				No	C25.0
TCGA-3A-A9I9-01	MSS	1	TCGA-3A-A9I9-01	634	1	days	TCGA-3A-A9I9			days	634	days	TCGA Pancreatic Cancer (PAAD)	pancreatic adenocarcinoma	Pancreas			YES	67	YES	Weekly Drinker	2	Head of Pancreas			TCGA-3A-A9I9	TCGA-3A-A9I9-01A	-24731	1038	634		0					YES			9/24/14	1	MALE		Pancreas-Adenocarcinoma Ductal Type		NO	NO	No	C25.0
TCGA-LB-A9Q5-01	MSS	1	TCGA-LB-A9Q5-01	313	1	days	TCGA-LB-A9Q5	290	1	days	313	days	TCGA Pancreatic Cancer (PAAD)	pancreatic adenocarcinoma	Pancreas	YES	NO	YES	63	YES	None		Head of Pancreas		TCGA-LB-A9Q5-F67129	TCGA-LB-A9Q5	TCGA-LB-A9Q5-01A	-23218	11	313		0	155		290		YES	Scheduled Follow-up Submission	Progressive Disease	10/31/14		FEMALE	Three Tier	Pancreas-Adenocarcinoma Ductal Type		NO	NO	No	C25.0
TCGA-IB-7893-01	MSS	1	TCGA-IB-7893-01	117	1	days	TCGA-IB-7893	80	1	days	117	days	TCGA Pancreatic Cancer (PAAD)	pancreatic adenocarcinoma	Pancreas			YES	64	YES	Social Drinker		Body of Pancreas		TCGA-IB-7893-F45059	TCGA-IB-7893	TCGA-IB-7893-01A	-23703		117	-38	0			80		YES	Scheduled Follow-up Submission		7/3/13		MALE		Pancreas-Adenocarcinoma Ductal Type		NO	YES	No	C25.9
TCGA-HZ-7918-01	MSS	0	TCGA-HZ-7918-01	969	0	days	TCGA-HZ-7918	542	1	days	969	days	TCGA Pancreatic Cancer (PAAD)	pancreatic adenocarcinoma	Pancreas	YES	NO	YES	72	NO			Head of Pancreas		TCGA-HZ-7918-F65858	TCGA-HZ-7918	TCGA-HZ-7918-01A	-26573				0	969		542			Scheduled Follow-up Submission	Stable Disease	9/30/14		MALE		Pancreas-Adenocarcinoma Ductal Type				No	C25.0
TCGA-IB-AAUW-01	Indeterminate	1	TCGA-IB-AAUW-01	230	1	days	TCGA-IB-AAUW	185	1	days	230	days	TCGA Pancreatic Cancer (PAAD)	pancreatic adenocarcinoma	Pancreas	NO	NO	YES	63	YES	Occasional Drinker		Head of Pancreas		TCGA-IB-AAUW-F65795	TCGA-IB-AAUW	TCGA-IB-AAUW-01A	-23306	13	230		0	179		185		YES	Scheduled Follow-up Submission	Progressive Disease	11/3/14		FEMALE		Pancreas-Adenocarcinoma Ductal Type		NO	YES	No	C25.0
TCGA-2J-AABF-01	MSS	1	TCGA-2J-AABF-01	691	1	days	TCGA-2J-AABF	443	1	days	691	days	TCGA Pancreatic Cancer (PAAD)	pancreatic adenocarcinoma	Pancreas	YES	NO	YES	73	YES	Weekly Drinker	1	Head of Pancreas		TCGA-2J-AABF-F62441	TCGA-2J-AABF	TCGA-2J-AABF-01A	-26936	510	691		0			443		YES	Scheduled Follow-up Submission		7/16/14	3	MALE	Four Tier	Pancreas-Adenocarcinoma Ductal Type		NO	NO	No	C25.0
TCGA-S4-A8RM-01	MSS	0	TCGA-S4-A8RM-01	737	0	days	TCGA-S4-A8RM	737	0	days	737	days	TCGA Pancreatic Cancer (PAAD)	pancreatic adenocarcinoma	Pancreas			YES	67	YES	Weekly Drinker	3	Other (please specify)	overlapping parts of pancreas	TCGA-S4-A8RM-F69960	TCGA-S4-A8RM	TCGA-S4-A8RM-01A	-24589	323			0	737				YES	Scheduled Follow-up Submission	Complete Remission/Response	1/23/15	4	MALE	Three Tier	Pancreas-Adenocarcinoma Ductal Type		NO	YES	No	C25.9
TCGA-3A-A9I5-01	MSS	0	TCGA-3A-A9I5-01	1794	0	days	TCGA-3A-A9I5	1794	0	days	1794	days	TCGA Pancreatic Cancer (PAAD)	pancreatic adenocarcinoma	Pancreas			YES	57	NO			Other (please specify)	Duct	TCGA-3A-A9I5-F69246	TCGA-3A-A9I5	TCGA-3A-A9I5-01A	-21175	1492			0	1794				YES	Scheduled Follow-up Submission	Complete Remission/Response	12/31/14		MALE	Four Tier	Pancreas-Adenocarcinoma Ductal Type		NO	NO	No	C25.0
TCGA-US-A77J-01	Indeterminate	1	TCGA-US-A77J-01	568	1	days	TCGA-US-A77J			days	568	days	TCGA Pancreatic Cancer (PAAD)	pancreatic adenocarcinoma	Pancreas			YES	81	YES	Daily Drinker	1	Head of Pancreas			TCGA-US-A77J	TCGA-US-A77J-01A	-29904	1022	568		0					YES			12/16/13	7	FEMALE	Four Tier	Pancreas-Adenocarcinoma Ductal Type		NO	NO	No	C25.0
TCGA-IB-AAUR-01	Indeterminate	0	TCGA-IB-AAUR-01	338	0	days	TCGA-IB-AAUR	330	1	days	338	days	TCGA Pancreatic Cancer (PAAD)	pancreatic adenocarcinoma	Pancreas	NO	NO	YES	67	YES	None		Head of Pancreas		TCGA-IB-AAUR-F65779	TCGA-IB-AAUR	TCGA-IB-AAUR-01A	-24576	79			0	338		330			Additional New Tumor Event	Progressive Disease	9/30/14		MALE		Pancreas-Adenocarcinoma Ductal Type		NO	YES	No	C25.0
TCGA-3A-A9IU-01	MSS	1	TCGA-3A-A9IU-01	458	1	days	TCGA-3A-A9IU			days	458	days	TCGA Pancreatic Cancer (PAAD)	pancreatic adenocarcinoma	Pancreas			YES	65	YES	Occasional Drinker		Head of Pancreas			TCGA-3A-A9IU	TCGA-3A-A9IU-01A	-23998	946	458		0					NO			9/24/14		MALE	Four Tier	Pancreas-Adenocarcinoma Ductal Type		NO	NO	No	C25.0
TCGA-IB-AAUQ-01	MSS	1	TCGA-IB-AAUQ-01	183	1	days	TCGA-IB-AAUQ	183	0	days	183	days	TCGA Pancreatic Cancer (PAAD)	pancreatic adenocarcinoma	Pancreas			YES	50	YES	Social Drinker		Tail of Pancreas		TCGA-IB-AAUQ-F60164	TCGA-IB-AAUQ	TCGA-IB-AAUQ-01A	-18315	79	183		0					YES	Additional New Tumor Event	Progressive Disease	7/8/14		MALE		Pancreas-Adenocarcinoma Ductal Type		NO	NO	No	C25.2
TCGA-FB-AAQ3-01	MSS	1	TCGA-FB-AAQ3-01	31	1	days	TCGA-FB-AAQ3	31	0	days	31	days	TCGA Pancreatic Cancer (PAAD)	pancreatic adenocarcinoma	Pancreas			YES	65	YES	None		Head of Pancreas			TCGA-FB-AAQ3	TCGA-FB-AAQ3-01A	-23953	1275	31		0					YES			7/22/14		FEMALE	Four Tier	Pancreas-Adenocarcinoma Ductal Type		NO	NO	No	C25.0
TCGA-HV-AA8X-01	MSI-L	1	TCGA-HV-AA8X-01	532	1	days	TCGA-HV-AA8X	375	1	days	532	days	TCGA Pancreatic Cancer (PAAD)	pancreatic adenocarcinoma	Pancreas	NO	NO	YES	75	NO			Body of Pancreas		TCGA-HV-AA8X-F72248	TCGA-HV-AA8X	TCGA-HV-AA8X-01A	-27662	57	532		0			375				Stable Disease	4/30/15		FEMALE	Three Tier	Pancreas-Adenocarcinoma Ductal Type		NO	NO	No	C25.1
TCGA-IB-A5SS-01	MSS	1	TCGA-IB-A5SS-01	460	1	days	TCGA-IB-A5SS	460	0	days	460	days	TCGA Pancreatic Cancer (PAAD)	pancreatic adenocarcinoma	Pancreas			YES	64	NO			Tail of Pancreas		TCGA-IB-A5SS-F60364	TCGA-IB-A5SS	TCGA-IB-A5SS-01A	-23431	491	460	-11	0						Scheduled Follow-up Submission		7/23/14		FEMALE		Pancreas-Adenocarcinoma Ductal Type		NO	YES	No	C25.0
TCGA-FB-AAQ6-01	MSS	1	TCGA-FB-AAQ6-01	244	1	days	TCGA-FB-AAQ6	213	1	days	244	days	TCGA Pancreatic Cancer (PAAD)	pancreatic adenocarcinoma	Pancreas	NO	NO	YES	85	YES	None		Tail of Pancreas		TCGA-FB-AAQ6-F64899	TCGA-FB-AAQ6	TCGA-FB-AAQ6-01A	-31319	818	244		0		213	213			Scheduled Follow-up Submission	Progressive Disease	9/15/14		MALE	Four Tier	Pancreas-Adenocarcinoma Ductal Type		NO	NO	No	C25.2
TCGA-LB-A8F3-01	MSS	0	TCGA-LB-A8F3-01	379	0	days	TCGA-LB-A8F3	379	0	days	379	days	TCGA Pancreatic Cancer (PAAD)	pancreatic adenocarcinoma	Pancreas			YES	64	YES	None		Head of Pancreas		TCGA-LB-A8F3-F64979	TCGA-LB-A8F3	TCGA-LB-A8F3-01A	-23624	16			0	379				YES	Scheduled Follow-up Submission		9/16/14		FEMALE	Four Tier	Pancreas-Adenocarcinoma Ductal Type			NO	No	C25.0
TCGA-IB-8127-01	MSS	0	TCGA-IB-8127-01	522	0	days	TCGA-IB-8127	486	1	days	522	days	TCGA Pancreatic Cancer (PAAD)	pancreatic adenocarcinoma	Pancreas	NO	NO	YES	59				Head of Pancreas		TCGA-IB-8127-F43013	TCGA-IB-8127	TCGA-IB-8127-01A	-21676				0	522		486		NO	Scheduled Follow-up Submission	Progressive Disease	5/8/13		MALE		Pancreas-Adenocarcinoma Ductal Type		NO	NO	No	C25.0
TCGA-IB-7889-01	MSS	1	TCGA-IB-7889-01	481	1	days	TCGA-IB-7889	481	0	days	481	days	TCGA Pancreatic Cancer (PAAD)	pancreatic adenocarcinoma	Pancreas			YES	85	NO			Head of Pancreas		TCGA-IB-7889-F45060	TCGA-IB-7889	TCGA-IB-7889-01A	-31393		481		0					YES	Scheduled Follow-up Submission		7/3/13		FEMALE		Pancreas-Adenocarcinoma Ductal Type		NO	NO	No	C25.9
TCGA-HZ-A8P1-01	MSS	0	TCGA-HZ-A8P1-01	7	0	days	TCGA-HZ-A8P1	7	0	days	7	days	TCGA Pancreatic Cancer (PAAD)	pancreatic adenocarcinoma	Pancreas			YES	81	NO			Tail of Pancreas			TCGA-HZ-A8P1	TCGA-HZ-A8P1-01A	-29631	37			0	7				NO			3/29/14		MALE	Four Tier	Pancreas-Adenocarcinoma Ductal Type		NO	NO	No	C25.2
TCGA-HV-A5A4-01	MSS	0	TCGA-HV-A5A4-01	232	0	days	TCGA-HV-A5A4	232	0	days	232	days	TCGA Pancreatic Cancer (PAAD)	pancreatic adenocarcinoma	Pancreas			YES	72	NO			Body of Pancreas			TCGA-HV-A5A4	TCGA-HV-A5A4-01A	-26311	219			0	232							9/5/13		FEMALE	Three Tier	Pancreas-Adenocarcinoma Ductal Type		NO	NO	No	C25.2
TCGA-2J-AABK-01	MSS	0	TCGA-2J-AABK-01	484	0	days	TCGA-2J-AABK	484	0	days	484	days	TCGA Pancreatic Cancer (PAAD)	pancreatic adenocarcinoma	Pancreas	NO	NO	YES	71	NO			Other (please specify)	Uncinate process	TCGA-2J-AABK-F62446	TCGA-2J-AABK	TCGA-2J-AABK-01A	-26188	386			0	484					Scheduled Follow-up Submission		7/16/14		MALE	Four Tier	Pancreas-Adenocarcinoma Ductal Type		NO	NO	No	C25.0
TCGA-F2-A7TX-01	MSS	1	TCGA-F2-A7TX-01	95	1	days	TCGA-F2-A7TX	95	0	days	95	days	TCGA Pancreatic Cancer (PAAD)	pancreatic adenocarcinoma	Pancreas			YES	77	YES	Daily Drinker	2	Head of Pancreas			TCGA-F2-A7TX	TCGA-F2-A7TX-01A	-28239	142	95		0					YES			3/27/14	7	MALE		Pancreas-Adenocarcinoma Ductal Type		NO	YES	No	C25.0
TCGA-FB-AAPZ-01	MSS	0	TCGA-FB-AAPZ-01	716	0	days	TCGA-FB-AAPZ	716	1	days	716	days	TCGA Pancreatic Cancer (PAAD)	pancreatic adenocarcinoma	Pancreas			YES	54	NO			Head of Pancreas		TCGA-FB-AAPZ-F68917	TCGA-FB-AAPZ	TCGA-FB-AAPZ-01A	-19847	1882			0	716		716		YES	Scheduled Follow-up Submission	Progressive Disease	12/23/14		MALE	Three Tier	Pancreas-Adenocarcinoma Ductal Type		NO	NO	No	C25.0
TCGA-XN-A8T3-01	Indeterminate	0	TCGA-XN-A8T3-01	951	0	days	TCGA-XN-A8T3	461	1	days	951	days	TCGA Pancreatic Cancer (PAAD)	pancreatic adenocarcinoma	Pancreas	YES	NO	YES	67	NO			Head of Pancreas		TCGA-XN-A8T3-F70353	TCGA-XN-A8T3		-24810				0	951		461			Scheduled Follow-up Submission	Partial Remission/Response	2/9/15		MALE	Four Tier	Pancreas-Adenocarcinoma Ductal Type		NO	NO	No	C25.0
TCGA-HZ-A4BH-01	MSS	0	TCGA-HZ-A4BH-01	194	0	days	TCGA-HZ-A4BH	194	0	days	194	days	TCGA Pancreatic Cancer (PAAD)	pancreatic adenocarcinoma	Pancreas			YES	75	NO			Head of Pancreas		TCGA-HZ-A4BH-F61506	TCGA-HZ-A4BH	TCGA-HZ-A4BH-01A	-27637	250			0	194					Scheduled Follow-up Submission		6/30/14		MALE	Four Tier	Pancreas-Adenocarcinoma Ductal Type				No	C25.0
TCGA-RB-AA9M-01	MSS	0	TCGA-RB-AA9M-01	286	0	days	TCGA-RB-AA9M	258	1	days	286	days	TCGA Pancreatic Cancer (PAAD)	pancreatic adenocarcinoma	Pancreas			YES	43	YES	None		Tail of Pancreas		TCGA-RB-AA9M-F65126	TCGA-RB-AA9M	TCGA-RB-AA9M-01A	-15807	76			0	286		258		YES	Scheduled Follow-up Submission	Progressive Disease	10/29/14		MALE	Four Tier	Pancreas-Adenocarcinoma Ductal Type		NO	NO	No	C25.2
TCGA-HV-A5A5-01	MSS	0	TCGA-HV-A5A5-01	289	0	days	TCGA-HV-A5A5	289	0	days	289	days	TCGA Pancreatic Cancer (PAAD)	pancreatic adenocarcinoma	Pancreas			YES	61	YES			Head of Pancreas			TCGA-HV-A5A5	TCGA-HV-A5A5-01A	-22329	156			0	289							9/9/13		FEMALE	Three Tier	Pancreas-Adenocarcinoma Ductal Type		NO	NO	No	C25.0
TCGA-IB-7887-01	MSS	1	TCGA-IB-7887-01	110	1	days	TCGA-IB-7887	110	0	days	110	days	TCGA Pancreatic Cancer (PAAD)	pancreatic adenocarcinoma	Pancreas			YES	62	NO			Head of Pancreas		TCGA-IB-7887-F43024	TCGA-IB-7887	TCGA-IB-7887-01A	-22990		110		0					YES	Scheduled Follow-up Submission		5/8/13		FEMALE		Pancreas-Adenocarcinoma Ductal Type		NO	NO	No	C25.9
TCGA-IB-7654-01	MSS	1	TCGA-IB-7654-01	476	1	days	TCGA-IB-7654	476	0	days	476	days	TCGA Pancreatic Cancer (PAAD)	pancreatic adenocarcinoma	Pancreas			YES	80	NO			Head of Pancreas		TCGA-IB-7654-F45056	TCGA-IB-7654	TCGA-IB-7654-01A	-29292		476		0						Scheduled Follow-up Submission		7/3/13		MALE	Three Tier	Pancreas-Adenocarcinoma Ductal Type		NO	NO	Yes, Radiation Prior to Resection	C25.0
TCGA-HZ-A49H-01	Indeterminate	0	TCGA-HZ-A49H-01	491	0	days	TCGA-HZ-A49H	491	0	days	491	days	TCGA Pancreatic Cancer (PAAD)	pancreatic adenocarcinoma	Pancreas			YES	68	NO			Head of Pancreas		TCGA-HZ-A49H-F57839	TCGA-HZ-A49H	TCGA-HZ-A49H-01A	-24891	46			0	491					Scheduled Follow-up Submission		3/27/14		FEMALE	Four Tier	Pancreas-Adenocarcinoma Ductal Type				No	C25.0
TCGA-HV-A7OL-01	MSS	0	TCGA-HV-A7OL-01	252	0	days	TCGA-HV-A7OL	123	1	days	252	days	TCGA Pancreatic Cancer (PAAD)	pancreatic adenocarcinoma	Pancreas	NO	NO	YES	70	YES	Daily Drinker		Head of Pancreas		TCGA-HV-A7OL-F72246	TCGA-HV-A7OL	TCGA-HV-A7OL-01A	-25768	303			0	252		123				Stable Disease	4/30/15		MALE	Three Tier	Pancreas-Adenocarcinoma Ductal Type		NO	YES	No	C25.0
TCGA-FB-A78T-01	Indeterminate	1	TCGA-FB-A78T-01	375	1	days	TCGA-FB-A78T	375	0	days	375	days	TCGA Pancreatic Cancer (PAAD)	pancreatic adenocarcinoma	Pancreas			YES	71	NO			Head of Pancreas		TCGA-FB-A78T-F59978	TCGA-FB-A78T	TCGA-FB-A78T-01A	-26179	101	375		0	1				YES	Scheduled Follow-up Submission		5/27/14		FEMALE	Three Tier	Pancreas-Adenocarcinoma Ductal Type			NO	No	C25.0
TCGA-YB-A89D-01	Indeterminate	0	TCGA-YB-A89D-01	350	0	days	TCGA-YB-A89D	350	0	days	350	days	TCGA Pancreatic Cancer (PAAD)	pancreatic adenocarcinoma	Pancreas			YES	59	NO			Head of Pancreas		TCGA-YB-A89D-F67752	TCGA-YB-A89D	TCGA-YB-A89D-01A	-21792	48			0	350				YES	Scheduled Follow-up Submission		11/11/14		MALE	Four Tier	Pancreas-Adenocarcinoma Ductal Type		NO	YES	No	C25.1
TCGA-HZ-8001-01	Indeterminate	0	TCGA-HZ-8001-01	706	0	days	TCGA-HZ-8001	706	0	days	706	days	TCGA Pancreatic Cancer (PAAD)	pancreatic adenocarcinoma	Pancreas			YES	69				Head of Pancreas		TCGA-HZ-8001-F57841	TCGA-HZ-8001	TCGA-HZ-8001-01A	-25227				0	706					Scheduled Follow-up Submission		3/27/14		MALE		Pancreas-Adenocarcinoma Ductal Type				No	C25.0
TCGA-FB-A4P6-01	MSS	0	TCGA-FB-A4P6-01	767	0	days	TCGA-FB-A4P6	620	1	days	767	days	TCGA Pancreatic Cancer (PAAD)	pancreatic adenocarcinoma	Pancreas	YES	NO	YES	54	YES	None		Head of Pancreas		TCGA-FB-A4P6-F64770	TCGA-FB-A4P6	TCGA-FB-A4P6-01A	-19904	76			0	767		620		NO	Scheduled Follow-up Submission	Complete Remission/Response	9/11/14		MALE		Pancreas-Adenocarcinoma Ductal Type		NO	NO	No	C25.0
TCGA-HZ-8317-01	Indeterminate	1	TCGA-HZ-8317-01	378	1	days	TCGA-HZ-8317	378	0	days	378	days	TCGA Pancreatic Cancer (PAAD)	pancreatic adenocarcinoma	Pancreas			YES	69	NO			Head of Pancreas		TCGA-HZ-8317-F60074	TCGA-HZ-8317		-25214		378		0	16					Scheduled Follow-up Submission	Progressive Disease	5/29/14		FEMALE		Pancreas-Adenocarcinoma Ductal Type				No	C25.0
[truncated: 57 more columns]
